# Supplementary material for: Decisive role of water and protein dynamics in residence time of p38α MAP kinase inhibitors
Source: Nat Commun. 2022 Jan 28;13:569. doi: 10.1038/s41467-022-28164-4 (PMC8799644; doi:10.1038/s41467-022-28164-4)
Supplement: Supplementary file 4 — Source Data [file 41467_2022_28164_MOESM4_ESM.xlsx]

## Sheet: ELISA
						SB203580					SB203580						SB203580
				Inhib. Conc. [µM]	absoprtion (450 nm)				Inhib. Conc. [µM]	absoprtion (450 nm)					Inhib. Conc. [µM]	absoprtion (450 nm)
				10	0.105	0.104	0.101		10	0.238	0.226	0.224			10	0.144	0.141	0.157
				1	0.117	0.117	0.112		1	0.267	0.263	0.242			1	0.172	0.171	0.173
				0.1	0.225	0.227	0.217		0.1	0.401	0.38	0.389			0.1	0.279	0.282	0.243
				0.01	0.37	0.366	0.354		0.01	0.533	0.524	0.53			0.01	0.463	0.488	0.466
				max activity	0.356	0.391	0.374		max activity (pos control)	0.728	0.647	0.668			max activity (pos control)	0.396	0.401	0.374
				(pos control)	0.303	0.36	0.331			0.405	0.416	0.38				0.388	0.412	0.374
ELISA	SB203580			non specific binding	0.098				non specific binding	0.229					non specific binding	0.147
mean:	std:
37	17.3781			IC 50 [nM]	41				IC 50 [nM]	56					IC 50 [nM]	14
						2					2						2
				Inhib. Conc. [µM]	absoprtion (450 nm)				Inhib. Conc. [µM]	absoprtion (450 nm)					Inhib. Conc. [µM]	absoprtion (450 nm)
				0.1	0.065	0.065	0.067		0.1	0.098	0.084	0.088			0.1	0.092	0.086	0.095
				0.01	0.084	0.073	0.069		0.01	0.108	0.103	0.106			0.01	0.125	0.117	0.117
				0.001	0.338	0.343	0.325		0.001	0.405	0.438	0.41			0.001	0.54	0.55	0.541
				0.0001	0.515	0.505	0.479		0.0001	0.45	0.459	0.464			0.0001	0.612	0.588	0.583
				max activity (pos control)	0.558	0.544	0.524		max activity (pos control)	0.507	0.533	0.469			max activity (pos control)	0.553	0.595	0.55
					0.49	0.537	0.501			0.471	0.489	0.465				0.594	0.593	0.582
ELISA	2			non specific binding	0.07				non specific binding	0.082					non specific binding	0.087
mean:	std:
1.83333	0.62361			IC 50 [nM]	1				IC 50 [nM]	2					IC 50 [nM]	2.5
						1					1						1
				Inhib. Conc. [µM]	absoprtion (450 nm)				Inhib. Conc. [µM]	absoprtion (450 nm)					Inhib. Conc. [µM]	absoprtion (450 nm)
				1	0.081				1	0.076					1	0.074
				0.1	0.097				0.1	0.091					0.1	0.082
				0.01	0.269				0.01	0.266					0.01	0.258
				0.001	0.532				0.001	0.531					0.001	0.506
				max activity (pos control)	0.692	0.708	0.697		max activity (pos control)	0.692	0.708	0.697			max activity (pos control)	0.692	0.708	0.697
					0.545	0.521	0.513			0.545	0.521	0.513				0.545	0.521	0.513
ELISA	1			non specific binding	0.081				non specific binding	0.081					non specific binding	0.081
mean:	std:
3.34667	0.245674			IC 50 [nM]	3.54				IC 50 [nM]	3.5					IC 50 [nM]	3

## Sheet: ADP Glo
					SB203580					SB203580					SB203580							SB203580
				Inhib. Conc. [nM]	luminescence				Inhib. Conc. [nM]	luminescence				Inhib. Conc. [nM]	luminescence						Inhib. Conc. [nM]	luminescence
				2000	3989	4545			2000	3243				10000	3737	3440	3490	3848			2000	5062	4571
				400	7803	7994			400	7051				1000	4880	4174	4116	4871			400	13251	12196
				80	22544	22041			80	21615				100	11302	12622	11106	13268			80	32295	34748
				16	35877	38964			16	35888				10	23629	26192	19857	24290			16	33804	43017
				3.2	64606	59856			3.2	41335											3.2	33033	40932
				0.64	51759	69804			0.64	34486											0.64	54272	33718
				0.128	61492	54063			0.128	40494											0.128	27844	52968
ADP Glo	SB203580
mean:	std:
46.5	17.2119			IC 50 [nM]	33				IC 50 [nM]	76				IC 50 [nM]	40						IC 50 [nM]	37
					2					2					2
				Inhib. Conc. [nM]	luminescence				Inhib. Conc. [nM]	luminescence				Inhib. Conc. [nM]	luminescence
				2000	3754				2000	2291				2000	2755
				400	4304				400	2606				400	2723
				80	45417				80	7976				80	8855
				16	48164				16	25530				16	30531
				3.2	64085				3.2	37668				3.2	41835
				0.64	63452				0.64	41723				0.64	47291
				0.128	77034				0.128	37409				0.128	48188
ADP Glo	2
mean:	std:
26.6667	8.01388			IC 50 [nM]	38				IC 50 [nM]	21				IC 50 [nM]	21
					1					1					1
				Inhib. Conc. [nM]	luminescence				Inhib. Conc. [nM]	luminescence				Inhib. Conc. [nM]	luminescence
				1200	7422				2000	3853				2000	2920
				240	14329				400	5896				400	6049
				48	32939				80	24281				80	18970
				9.6	45561				16	61833				16	48609
				1.92	49261				3.2	74523				3.2	57832
				0.384	58654				0.64	70557				0.64	78182
				0.0768	52447				0.128	83358				0.128	76274
ADP Glo	1
mean:	std:
31.3333	8.95669			IC 50 [nM]	35				IC 50 [nM]	40				IC 50 [nM]	19

## Sheet: DLD1_eGFP-MK2 cell line
DLD1_eGFP-MK2
conc. [M]		3e-05	1e-05	3e-06	1e-06	3e-07	1e-07	3e-08	1e-08	3e-09	1e-09	1e-10	1e-05
LN1354	norm. FI (nucleus/ cytoplasm)		1.01412		1.00215		0.956928	0.919243		0.834461	0.810554	0.794028	0.816154
	SD		0.00447812		0.0117616		0.0129306	0.0255623		0.0163878	0.0207281	0.00471889	0.0101346
LN2258	norm. FI (nucleus/ cytoplasm)		1.04432		1.01318		0.992755	0.972245	0.941065	0.875058	0.844133	0.777109	0.804946
	SD		0.0131294		0.00739221		0.0135559	0.0105843	0.028832	0.0286638	0.0164357	0.00950337	0.0174112
SB203580	norm. FI (nucleus/ cytoplasm)	1.02203	1.0091	0.96618	0.89126	0.84988	0.830342		0.83088		0.827787
	SD	0.0144125	0.0148698	0.0111886	0.0172091	0.0160113	0.00102274		0.0113104		0.0149465

## Sheet: HCT116_eGFP-MK2 cell line
HCT116_eGFP-MK2
conc. [M]		3e-05	1e-05	3e-06	1e-06	3e-07	1e-07	3e-08	1e-08	3e-09	1e-09	1e-10	1e-05
LN1354	norm. FI (nucleus/ cytoplasm)		1.05163		1.03034		1.0322	0.980876	0.937038	0.874641	0.875382	0.857196	0.875343
	SD		0.0196488		0.0322405		0.00955605	0.0169883	0.0324037	0.00571165	0.0123681	0.00691978	0.0181953
LN2258	norm. FI (nucleus/ cytoplasm)		1.02985		1.01457		1.01324	0.991749	0.981134	0.901969	0.872309	0.838806	0.898398
	SD		0.0445846		0.0343622		0.0354241	0.022251	0.0125869	0.00969575	0.00598826	0.00239098	0.0432418
SB203580	norm. FI (nucleus/ cytoplasm)	1.01767	1.00951	0.989416		0.906457	0.872129		0.827713		0.816387
	SD	0.0271983	0.0201009	0.0223931		0.0028268	0.00654012		0.0134138		0.00606728

## Sheet: TRT
		2									1
		mean:	std:								mean:	std:
TRT [sec]		2571.67	430.532		TRT [sec]:	2697	1993	3025			232	89.0655		TRT [sec]:	317	109	270
						Compound 2									Compound 1
					Time [min]	1	2	3	(the values in each replica are millipolarization mP)					Time [min]	1	2	3	(the values in each replica are millipolarization mP)
					0	313.015	318.347	320.073						0	307.717	313.401	320.655
					3	312.126	306.694	316.282						5	289.762	287.132	300.928
					6	311.251	301.135	303.262						10	269.23	262.795	268.247
					9	300.825	288.701	298.12						15	250.234	238.612	252.025
					12	299.419	263.296	285.605						20	235.796	229.964	227.02
					15	280.837	264.536	282.042						25	216.965	215.613	220.532
					18	279.447	244.401	266.745						30	204.831	208.797	213.245
					21	276.27	240.363	260.64						35	199.404	197.401	204.192
					24	268.786	216.286	248.266						40	190.238	185.074	187.771
					27	258.031	217.783	246.514						45	188.701	189.133	187.216
					30	245.263	199.97	239.903						50	189.844	186.388	191.229
					33	227.211	199.139	225.352						55	181.958	176.305	180.378
					36	217.352	187.187	217.908						60	189.85	181.686	188.387
					39	217.023	183.659	215.709						65	179.72	178.044	185.387
					42	209.851	178.552	198.315						70	177.529	176.899	187.969
					45	214.19	179.194	193.847						75	176.404	178.562	178.941
					48	206.805	166.836	194.131						80	170.467	176.862	179.409
					51	193.26	169.816	188.242						85	174.74	171.471	178.978
					54	185.269	169.2	182.842						90	181.037	173.234	180.806
					57	189.612	164.517	169.562						95	176.145	169.303	175.947
					60	182.863	153.316	178.299						100	170.476	168.256	169.784
					63	174.391	152.826	161.706						105	171.74	175	171.831
					66	177.292	144.744	170.957						110	170.01	167.744	170.077
					69	165.15	150.726	159.718						115	166.922	166.968	168.097
					72	170.009	143.512	169.699						120	173.623	170.723	174.62
					75	169.092	144.61	160.427						125	170.41	162.469	172.42
					78	159.348	144.389	155.207						130	163.636	172.891	166.086
					81	162.941	137.603	152.189						135	165.066	173.175	167.479
					84	155.012	131.15	148.94						140	163.172	162.114	161.184
					87	149.842	140.017	141.836						145	163.482	161.577	158.431
					90	146.116	127.649	146.655						150	162.359	163.556	167.429
					93	148.044	126.728	144.216						155	167.52	168.309	165.219
					96	144.818	130.335	134.319						160	157.971	163.714	167.134
					99	149.72	127.125	140.188						165	164.373	163.668	166.741
					102	135.511	132.414	140.931						170	171.903	157.148	163.479
					105	142.4	122.859	136.325						175	163.567	163.804	163.61
					108	136.913	123.479	130.432						180	166.273	156.898	171.845
					111	125.754	123.4	132.021						185	162.426	158.526	155.088
					114	133.511	122.243	125.584						190	164.393	158.286	163.788
					117	132.005	116.051	131.855						195	163.206	160.195	161.332
					120	127.744	123.76	122.304						200	166.761	159.512	165.557
					123	126.62	119.559	124.483						205	164.801	159.155	160.559
					126	133.51	111.543	133.445						210	157.703	161.322	165.234
					129	121.867	110.977	129.797						215	161.653	165.605	163.718
					132	123.453	114.196	125.344						220	158	159.016	160.583
					135	118.004	117.366	125.688						225	155.762	159.924	160.526
					138	120.951	107.087	124.491						230	154.299	163.669	163.73
					141	122.889	113.727	123.312						235	155.65	165.584	158.39
					144	114.827	108.841	116.941						240	160.565	154.264	158.116
					147	117.348	110.927	113.917
					150	120.657	117.106	114.212
					153	122.126	103.536	114.909
					156	122.463	104.452	118.108
					159	120.984	117.563	109.995
					162	112.973	106.948	111.173
					165	118.135	112.6	117.081
					168	113.227	103.816	109.985
					171	113.74	104.036	113.863
					174	111.644	106.222	112.209
					177	114.651	101.997	109.307
					180	104.798	104.05	113.064
					183	107.043	98.271	105.867
					186	113.756	108.653	111.337
					189	107.429	104.838	108.819
					192	106.757	108.052	111.63
					195	108.195	103.674	99.732
					198	111.57	100.537	100.988
					201	106.941	99.565	98.687
					204	113.854	103.848	99.876
					207	105.214	98.005	103.582
					210	98.616	92.098	107.205
					213	97.26	98.794	98.055
					216	103.573	104.139	106.251
					219	98.617	93.859	102.613
					222	109.971	98.637	102.585
					225	105.685	102.138	109.711
					228	103.934	94.552	101.992
					231	100.836	94.418	95.963
					234	95.798	97.59	107.906
					237	105.355	98.557	97.495
					240	95.373	95.576	95.176
						uninhibited control									uninhibited control
					Time [min]	1	2	3						Time [min]	1	2	3
					0	324.251	308.071	307.503						0	301.877	299.86	305.711
					3	287.228	266.41	277.712						5	277.919	282.039	283.713
					6	262.38	237.213	239.693						10	255.531	264.853	259.134
					9	232.119	207.22	226.476						15	235.745	239.256	243.951
					12	206.68	195.497	209.148						20	228.938	220.577	225.569
					15	202.784	183.917	193.973						25	203.616	216.832	211.445
					18	186.912	173.497	177.633						30	201.689	200.182	203.612
					21	176.169	171.768	169.946						35	192.089	195.769	195.648
					24	169.769	158.798	168.229						40	190.21	187.714	191.6
					27	169.901	150.533	157.716						45	192.226	194.467	189.463
					30	161.95	142.432	154.427						50	189.092	182.392	180.889
					33	159.204	134.229	148.113						55	185.988	175.998	185.114
					36	152.034	144.898	149.608						60	184.342	182.01	184.228
					39	146.891	143.571	144.219						65	181.182	182.227	172.325
					42	141.604	138.855	146.253						70	181.371	177.563	173.019
					45	146.153	133.359	137.235						75	177.4	179.793	179.889
					48	141.023	127.621	142.117						80	179.198	169.089	176.287
					51	137.335	135.713	129.612						85	178.063	168.38	167.869
					54	140.956	119.493	130.997						90	178.742	175.98	164.243
					57	134.237	130.057	123.088						95	184.675	173.449	169.318
					60	125.806	128.039	126.089						100	176.92	172.688	172.267
					63	124.365	126.485	124.773						105	171.81	172.749	169.93
					66	125.897	122.613	120.336						110	172.736	169.296	159.495
					69	125.82	126.338	123.171						115	164.749	167.133	167.909
					72	128.236	117.054	119.507						120	171.335	162.402	166.739
					75	120.898	122.685	117.521						125	166.999	171.589	164.89
					78	108.195	122.524	119.24						130	165.672	164.625	159.507
					81	118.786	109.747	116.436						135	167.317	173.571	168.161
					84	127.742	110.075	116.822						140	168.089	157.679	163.205
					87	115.692	103.756	117.05						145	168.29	156.871	164.684
					90	120.698	104.301	116.766						150	166.812	158.714	168.793
					93	122.011	108.606	120.341						155	166.321	164.033	163.18
					96	119.664	115.144	116.162						160	164.372	164.133	172.843
					99	111.47	110.669	112.013						165	164.722	160.237	164.326
					102	114.943	107.038	104.493						170	162.619	165.917	158.798
					105	107.987	105.683	107.297						175	168.258	160.254	164.525
					108	111.95	116.508	104.192						180	165.474	162.84	159.482
					111	113.571	108.617	105.129						185	165.845	158.238	158.693
					114	103.347	109.08	109.317						190	163.236	161.627	165.955
					117	106.275	111.438	112.65						195	158.975	161.308	164.726
					120	102.393	105.234	99.607						200	156.086	154.979	162.778
					123	108.536	100.742	102.622						205	159.439	155.817	162.813
					126	105.373	102.18	104.529						210	157.166	161.745	159.209
					129	105.301	103.603	105.62						215	162.235	154.442	161.254
					132	106.896	99.039	105.952						220	156.22	152.522	165.048
					135	107.619	101.807	108.701						225	160.094	156.59	159.302
					138	104.021	100.759	99.187						230	168.011	162.74	158.883
					141	103.07	108.078	94.675						235	160.126	150.719	157.484
					144	105.483	109.156	99.297						240	163.631	155.242	163.041
					147	100.813	103.896	96.896
					150	103.218	101.406	98.629
					153	105.996	105.809	105.033
					156	103.253	103.047	105.185
					159	99.585	97.062	98.879
					162	98.348	99.928	93.324
					165	109.158	90.462	100.167
					168	102.418	97.509	94.76
					171	102.581	92.448	98.21
					174	102.792	91.364	88.232
					177	98.986	88.564	99.682
					180	97.697	99.533	88.764
					183	96.77	92.623	90.269
					186	91.999	95.569	94.015
					189	90.274	93.735	90.244
					192	86.899	95.323	91.281
					195	96.495	94.937	91.42
					198	92.516	83.258	91.502
					201	88.499	95.193	96.193
					204	93.922	88.015	92.611
					207	90.657	83.349	92.435
					210	94.413	87.255	95.955
					213	96.092	89.997	89.382
					216	89.373	90.444	97.006
					219	88.087	92.69	94.116
					222	100.047	82.693	88.862
					225	87.458	88.513	86.524
					228	91.5	91.855	93.263
					231	90.883	93.862	92.933
					234	103.298	97.723	90.411
					237	93.112	82.663	88.483
					240	87.756	89.739	79.458

## Sheet: WaterMap ligand scores (Fig 5,7
MSM structure	ligand [-TdS]	ligand [dH]	ligand [dG]
1-S1_1	-28.7	-25.4	-54.2
1-S1_2	-29.1	-29	-58.2
1-S1_3	-28.4	-26.3	-54.7
1-S2_1	-19.1	-22.1	-41.2
1-S2_2	-26.6	-13.6	-40.3
1-S2_3	-22.8	-19.8	-42.7
1-S3_1	-27.8	-21.1	-48.9
1-S3_2	-31.4	-16.1	-47.5
1-S3_3	-26.8	-13.1	-39.9
2-S1_1	-30.4	-22.3	-52.7
2-S1_2	-30.5	-16.6	-47.1
2-S1_3	-37.1	-14.9	-52
2-S2_1	-29.1	-27.9	-57
2-S2_2	-28.4	-16.9	-45.2
2-S2_3	-35.1	-35.6	-70.7
2-S3_1	-32.9	-24.2	-57.2
2-S3_2	-36.1	-29.7	-65.7
2-S3_3	-35.5	-24.5	-60
SB2-S1_1	-21.6	-24.2	-45.8
SB2-S1_2	-28.7	-16.5	-45.1
SB2-S1_3	-20.7	-17.7	-38.4
SB2-S2_1	-23.4	-16.2	-39.6
SB2-S2_2	-22	-23.1	-45
SB2-S2_3	-21.6	-19.1	-40.7
SB2-S3_1	-23.7	-29.8	-53.5
SB2-S3_2	-20	-19.3	-39.3
SB2-S2_3	-19.4	-12.8	-32.2

## Sheet: Figure 4
a SASA (Å^2)		SASA 1		SASA 2	b Solvent accessible PSA (Å^2)		SPSA 1		SPSA 2	c Buried surface area (Å^2)		BUSA 1		BUSA 2	d Buried polar surface area (Å^2)		BPSA 1		BPSA 2	f Water molecules within 3Å of Val38 side chain		Total 1		Total 2	g Water molecules within 3Å of Leu74 side chain		Total 1		Total 2	h Water molecules within 3Å of Leu75 side chain		Total 1		Total 2	i Water molecules within 3Å of Leu171 side chain		Total 1		Total 2	j Water molecules within 3Å of Phe169 side chain		Total 1		Total 2
	0	207.303	0	222.899		0	23.994	0	24.535		0	243.014	0	325.504		0	89.255	0	137.618		0	0	0	0		0	0	0	0		0	0	0	0		0	0	0	1		0	5	0	0
	1	139.558	1	228.686		1	8.894	1	23.351		1	309.935	1	317.105		1	100.975	1	145.278		1	0	1	1		1	5	1	0		1	1	1	0		1	1	1	1		1	7	1	0
	2	121.439	2	226.786		2	21.168	2	31.898		2	330.817	2	319.032		2	96.572	2	135.043		2	0	2	2		2	3	2	0		2	0	2	1		2	2	2	1		2	7	2	0
	3	156.077	3	217.448		3	22.139	3	34.294		3	296.877	3	327.35		3	89.243	3	130.124		3	1	3	1		3	4	3	0		3	1	3	1		3	1	3	3		3	12	3	0
	4	116.046	4	216.588		4	8.403	4	40.726		4	327.45	4	327.151		4	102.805	4	124.923		4	0	4	1		4	4	4	0		4	1	4	1		4	2	4	3		4	7	4	0
	5	210.945	5	210.193		5	28.48	5	37.662		5	238.818	5	329.401		5	81.383	5	123.315		5	1	5	3		5	1	5	0		5	0	5	0		5	1	5	4		5	7	5	0
	6	169.209	6	196.209		6	28.234	6	21.922		6	279.555	6	344.954		6	79.82	6	139.269		6	0	6	3		6	0	6	0		6	1	6	0		6	2	6	2		6	11	6	0
	7	180.164	7	217.354		7	25.907	7	33.03		7	268.024	7	321.833		7	83.184	7	131.894		7	1	7	2		7	3	7	1		7	1	7	0		7	3	7	2		7	6	7	0
	8	140.739	8	232.032		8	7.15	8	31.116		8	304.665	8	304.33		8	109.921	8	124.511		8	0	8	3		8	4	8	0		8	0	8	1		8	1	8	3		8	9	8	0
	9	147.345	9	199.297		9	23.535	9	35.672		9	302.946	9	337.741		9	91.529	9	129.307		9	0	9	1		9	2	9	1		9	0	9	1		9	3	9	3		9	7	9	0
	10	129.587	10	228.833		10	24.304	10	32.482		10	320.227	10	313.707		10	78.704	10	136.2		10	0	10	2		10	4	10	0		10	3	10	0		10	2	10	2		10	7	10	0
	11	106.982	11	228.884		11	13.344	11	38.356		11	339.324	11	312.888		11	102.868	11	125.171		11	0	11	1		11	0	11	0		11	2	11	0		11	1	11	3		11	9	11	0
	12	123.181	12	225.505		12	15.213	12	28.143		12	319.985	12	320.664		12	106.476	12	133.104		12	1	12	3		12	5	12	0		12	5	12	2		12	0	12	2		12	6	12	0
	13	167.837	13	178.099		13	21.073	13	19.04		13	279.791	13	364.357		13	87.711	13	145.733		13	0	13	1		13	2	13	0		13	2	13	0		13	1	13	3		13	9	13	0
	14	181.471	14	172.052		14	25.141	14	22.44		14	264.391	14	368.905		14	85.368	14	140.822		14	0	14	1		14	3	14	0		14	0	14	1		14	3	14	2		14	9	14	0
	15	176.288	15	256.525		15	22.429	15	44.183		15	273.709	15	287.242		15	85.474	15	121.156		15	0	15	0		15	2	15	0		15	1	15	0		15	1	15	5		15	9	15	0
	16	154.733	16	207.596		16	25.033	16	29.822		16	295.281	16	338.061		16	84.374	16	141.744		16	0	16	3		16	0	16	0		16	0	16	0		16	1	16	5		16	8	16	0
	17	128.806	17	248.872		17	14.06	17	38.522		17	327.116	17	298.866		17	97.721	17	131.185		17	1	17	1		17	3	17	0		17	1	17	0		17	3	17	3		17	8	17	0
	18	145.615	18	220.546		18	26.526	18	26.966		18	301.653	18	321.283		18	84.566	18	140.388		18	1	18	1		18	7	18	2		18	3	18	1		18	3	18	5		18	6	18	0
	19	135.718	19	221.566		19	17.47	19	33.782		19	310.101	19	316.948		19	87.419	19	129.243		19	0	19	4		19	3	19	2		19	4	19	1		19	2	19	1		19	8	19	0
	20	116.475	20	268.03		20	4.079	20	36.61		20	330.827	20	279.368		20	102.588	20	123.72		20	0	20	3		20	1	20	2		20	1	20	0		20	1	20	2		20	13	20	0
	21	129.959	21	242.917		21	9.709	21	32.629		21	311.748	21	303.113		21	105.094	21	132.14		21	0	21	2		21	3	21	1		21	1	21	0		21	0	21	6		21	10	21	0
	22	192.89	22	242.046		22	39.089	22	30.131		22	259.637	22	300.662		22	72.778	22	129.651		22	0	22	1		22	2	22	2		22	2	22	0		22	2	22	4		22	7	22	0
	23	124.024	23	238.279		23	19.182	23	37.888		23	323.457	23	302.49		23	91.462	23	127.401		23	0	23	2		23	0	23	1		23	0	23	0		23	1	23	2		23	9	23	0
	24	130.419	24	233.937		24	21.653	24	30.213		24	315.941	24	311.519		24	79.695	24	143.853		24	1	24	1		24	1	24	2		24	1	24	0		24	1	24	4		24	7	24	0
	25	155.286	25	244.16		25	27.708	25	31.923		25	292.607	25	300.255		25	75.694	25	133.482		25	0	25	2		25	2	25	1		25	0	25	0		25	1	25	3		25	6	25	0
	26	108.501	26	234.592		26	30.803	26	31.633		26	339.331	26	309.759		26	77.86	26	136.702		26	1	26	3		26	3	26	0		26	2	26	0		26	2	26	5		26	9	26	0
	27	91.651	27	234.524		27	12.892	27	31.544		27	356.151	27	304.286		27	97.931	27	125.947		27	0	27	2		27	3	27	0		27	0	27	3		27	2	27	4		27	11	27	0
	28	78.262	28	233.289		28	11.891	28	42.557		28	366.222	28	305.167		28	97.408	28	122.697		28	0	28	1		28	3	28	1		28	4	28	2		28	1	28	4		28	10	28	0
	29	92.763	29	234.014		29	8.231	29	30.855		29	353.789	29	306.406		29	98.549	29	128.756		29	1	29	1		29	3	29	2		29	2	29	1		29	3	29	5		29	5	29	0
	30	76.209	30	272.316		30	18.023	30	31.988		30	371.715	30	271.93		30	89.383	30	129.648		30	0	30	1		30	6	30	3		30	3	30	1		30	2	30	3		30	9	30	1
	31	125.064	31	216.295		31	25.918	31	33.427		31	323.089	31	331.22		31	83.352	31	129.459		31	0	31	2		31	4	31	2		31	1	31	1		31	1	31	4		31	8	31	0
	32	120.009	32	227.724		32	12.586	32	28.069		32	327.339	32	313.096		32	96.603	32	130.927		32	0	32	1		32	6	32	1		32	2	32	1		32	0	32	5		32	12	32	0
	33	120.21	33	232.175		33	20.389	33	34.89		33	327.836	33	308.334		33	88.87	33	126.051		33	0	33	3		33	3	33	2		33	2	33	2		33	2	33	4		33	8	33	0
	34	126.754	34	241.961		34	21.717	34	26.157		34	320.928	34	302.803		34	86.278	34	140.037		34	0	34	1		34	5	34	2		34	4	34	1		34	3	34	1		34	11	34	0
	35	86.288	35	240.118		35	7.446	35	34.911		35	359.709	35	302.462		35	98.935	35	127.119		35	0	35	2		35	4	35	1		35	2	35	2		35	2	35	4		35	6	35	0
	36	105.292	36	226.158		36	11.679	36	35.498		36	339.022	36	318.784		36	96.908	36	128.84		36	1	36	1		36	1	36	2		36	2	36	1		36	3	36	7		36	7	36	0
	37	105.448	37	173.251		37	14.534	37	31.393		37	345.483	37	370.163		37	91.215	37	144.316		37	0	37	1		37	0	37	1		37	1	37	0		37	2	37	2		37	8	37	0
	38	95.304	38	228.503		38	11.067	38	31.149		38	345.661	38	314.9		38	95.521	38	130.591		38	1	38	1		38	4	38	1		38	0	38	0		38	2	38	4		38	12	38	0
	39	101.892	39	233.878		39	9.173	39	40.032		39	343.145	39	307.992		39	98.965	39	125.658		39	0	39	2		39	2	39	0		39	1	39	1		39	2	39	5		39	11	39	0
	40	98.548	40	236.871		40	17.266	40	41.055		40	340.991	40	304.175		40	92.67	40	126.723		40	0	40	2		40	5	40	1		40	2	40	1		40	2	40	4		40	6	40	0
	41	87.289	41	203.778		41	7.677	41	32.591		41	359.745	41	337.287		41	99.48	41	130.429		41	0	41	3		41	4	41	0		41	1	41	1		41	2	41	4		41	9	41	0
	42	117.282	42	215.641		42	23.808	42	38.19		42	327.444	42	330.731		42	82.793	42	128.097		42	1	42	2		42	7	42	2		42	2	42	0		42	1	42	4		42	9	42	0
	43	103.889	43	223.807		43	14.249	43	38.949		43	338.902	43	321.528		43	88.2	43	125.175		43	0	43	1		43	3	43	1		43	4	43	1		43	2	43	3		43	7	43	0
	44	99.17	44	237.667		44	12.489	44	38.822		44	343.763	44	306.928		44	96.024	44	123.444		44	1	44	0		44	0	44	2		44	2	44	1		44	1	44	6		44	7	44	0
	45	78.372	45	200.393		45	10.236	45	32.623		45	369.903	45	342.195		45	97.601	45	134.824		45	0	45	2		45	2	45	1		45	0	45	0		45	2	45	4		45	11	45	0
	46	124.133	46	262.664		46	8.641	46	44.225		46	322.635	46	283.367		46	93.916	46	115.055		46	0	46	2		46	6	46	1		46	2	46	2		46	2	46	3		46	10	46	0
	47	104.651	47	265.541		47	15.855	47	36.126		47	342.588	47	270.748		47	97.548	47	137.255		47	0	47	2		47	0	47	2		47	1	47	0		47	3	47	5		47	13	47	0
	48	126.794	48	281.374		48	7.501	48	31.245		48	315.333	48	262.827		48	95.513	48	135.952		48	0	48	0		48	5	48	2		48	2	48	0		48	2	48	2		48	12	48	0
	49	85.734	49	278.448		49	9.103	49	29.277		49	361.455	49	262.594		49	101.141	49	133.659		49	0	49	0		49	3	49	1		49	0	49	0		49	2	49	5		49	12	49	0
	50	99.003	50	241.906		50	7.654	50	14.318		50	346.8	50	294.59		50	100.168	50	146.793		50	0	50	2		50	5	50	1		50	2	50	0		50	3	50	1		50	8	50	0
	51	122.408	51	276.18		51	12.935	51	41.243		51	326.339	51	265.506		51	96.562	51	128.886		51	0	51	1		51	2	51	2		51	3	51	0		51	2	51	4		51	10	51	0
	52	118.335	52	296.286		52	14.77	52	37.735		52	325.665	52	247.338		52	96.116	52	128.874		52	0	52	0		52	8	52	2		52	4	52	0		52	4	52	3		52	13	52	0
	53	133.222	53	261.397		53	17.295	53	26.301		53	312.303	53	279.708		53	87.149	53	128.804		53	1	53	1		53	5	53	1		53	3	53	0		53	4	53	3		53	10	53	0
	54	114.211	54	296.54		54	5.896	54	40.31		54	329.771	54	247.814		54	99.749	54	122.803		54	0	54	2		54	4	54	2		54	4	54	0		54	1	54	4		54	11	54	0
	55	96.704	55	317.135		55	13.29	55	38.223		55	351.63	55	225.139		55	98.558	55	122.839		55	0	55	3		55	4	55	2		55	1	55	1		55	2	55	6		55	15	55	0
	56	95.236	56	319.054		56	11.406	56	34.264		56	350.935	56	223.661		56	96.792	56	130.614		56	1	56	0		56	3	56	2		56	2	56	0		56	0	56	5		56	11	56	0
	57	122.938	57	302.417		57	11.231	57	37.095		57	323.417	57	241.305		57	101.63	57	125.776		57	0	57	3		57	0	57	2		57	2	57	0		57	1	57	2		57	16	57	0
	58	85.656	58	267.802		58	14.531	58	32.681		58	360.954	58	275.037		58	95.852	58	123.719		58	0	58	1		58	4	58	2		58	1	58	0		58	3	58	4		58	10	58	0
	59	97.89	59	313.106		59	12.997	59	37.913		59	350.787	59	229.871		59	97.459	59	124.231		59	1	59	1		59	1	59	2		59	1	59	0		59	4	59	4		59	8	59	0
	60	102.061	60	220.74		60	21.184	60	26.352		60	346.83	60	320.56		60	93.585	60	132.164		60	0	60	2		60	3	60	1		60	1	60	0		60	3	60	5		60	9	60	0
	61	89.557	61	260.427		61	6.927	61	47.548		61	359.161	61	282.228		61	104.282	61	121.034		61	0	61	0		61	2	61	1		61	1	61	1		61	3	61	4		61	9	61	0
	62	86.725	62	254.509		62	13.355	62	35.004		62	361.816	62	288.783		62	97.065	62	132.663		62	0	62	1		62	1	62	1		62	0	62	0		62	3	62	5		62	9	62	0
	63	110.398	63	261.037		63	19.129	63	34.476		63	342.805	63	282.702		63	97.339	63	129.09		63	0	63	0		63	2	63	1		63	1	63	0		63	2	63	4		63	8	63	0
	64	131.572	64	269.165		64	13.908	64	39.442		64	312.315	64	271.429		64	92.458	64	125.995		64	0	64	0		64	2	64	0		64	1	64	0		64	3	64	5		64	11	64	0
	65	136.977	65	265.582		65	24.315	65	36.262		65	314.068	65	271.491		65	86.215	65	120.122		65	0	65	1		65	0	65	2		65	0	65	0		65	4	65	4		65	11	65	0
	66	96.119	66	266.081		66	12.733	66	42.399		66	349.206	66	277.122		66	94.03	66	126.034		66	0	66	0		66	5	66	2		66	2	66	0		66	2	66	4		66	10	66	0
	67	87.883	67	282.408		67	3.106	67	40.613		67	360.22	67	265.167		67	107.764	67	125.938		67	0	67	1		67	3	67	2		67	1	67	0		67	4	67	3		67	10	67	0
	68	80.299	68	241.266		68	14.325	68	26.686		68	366.036	68	295.631		68	90.505	68	134.375		68	0	68	3		68	2	68	1		68	1	68	3		68	3	68	6		68	9	68	0
	69	86.06	69	248.425		69	7.901	69	33.069		69	363.968	69	295.095		69	106.161	69	133.947		69	1	69	2		69	1	69	2		69	0	69	1		69	4	69	6		69	8	69	0
	70	121.568	70	246.775		70	10.057	70	33.513		70	323.221	70	289.898		70	100.198	70	126.607		70	2	70	1		70	4	70	1		70	1	70	2		70	4	70	6		70	8	70	0
	71	105.778	71	247.734		71	8.612	71	35.379		71	338.599	71	294.855		71	101.874	71	123.036		71	0	71	0		71	5	71	1		71	1	71	1		71	2	71	6		71	11	71	0
	72	86.747	72	274.428		72	16.365	72	30.205		72	360.563	72	270.322		72	94.452	72	132.643		72	1	72	3		72	1	72	1		72	0	72	0		72	2	72	4		72	11	72	0
	73	85.682	73	257.514		73	10.832	73	33.202		73	357.481	73	284.222		73	100.278	73	125.739		73	0	73	4		73	0	73	0		73	1	73	1		73	3	73	4		73	10	73	0
	74	92.051	74	222.72		74	6.92	74	30.788		74	356.811	74	317.2		74	101.735	74	131.204		74	0	74	0		74	3	74	1		74	2	74	1		74	3	74	2		74	9	74	0
	75	106.923	75	235.664		75	11.698	75	33.773		75	337.84	75	304.634		75	96.348	75	126.365		75	1	75	1		75	3	75	2		75	0	75	1		75	4	75	4		75	14	75	0
	76	100.479	76	245.975		76	5.858	76	28.079		76	348.8	76	297.213		76	101.94	76	134.744		76	0	76	0		76	2	76	2		76	1	76	0		76	2	76	2		76	14	76	0
	77	85.363	77	220.287		77	11.638	77	35.325		77	361.186	77	322.456		77	100.264	77	127.037		77	0	77	2		77	0	77	1		77	1	77	1		77	1	77	5		77	11	77	0
	78	86.895	78	233.095		78	12.004	78	35.105		78	363.643	78	314.514		78	101.123	78	124.078		78	0	78	1		78	3	78	2		78	1	78	1		78	2	78	5		78	9	78	0
	79	77.465	79	233.517		79	7.673	79	45.726		79	369.444	79	303.825		79	97.628	79	115.051		79	0	79	0		79	1	79	2		79	2	79	1		79	1	79	4		79	9	79	0
	80	102.818	80	210.199		80	9.55	80	32.935		80	347.627	80	336.697		80	103.57	80	124.553		80	0	80	1		80	1	80	2		80	1	80	0		80	4	80	2		80	8	80	0
	81	92.514	81	202.416		81	4.983	81	36.524		81	351.928	81	344.57		81	103.006	81	129.151		81	0	81	2		81	0	81	1		81	0	81	1		81	4	81	4		81	11	81	0
	82	73.24	82	190.271		82	16.368	82	33.563		82	374.55	82	356.708		82	86.636	82	126.783		82	0	82	2		82	1	82	1		82	0	82	1		82	3	82	3		82	12	82	0
	83	103.941	83	251.611		83	8.69	83	27.71		83	345.208	83	294.007		83	101.31	83	130.994		83	1	83	1		83	3	83	2		83	1	83	0		83	4	83	2		83	12	83	0
	84	121.008	84	272.849		84	9.071	84	33.927		84	324.357	84	271.969		84	99.24	84	124.718		84	0	84	2		84	3	84	2		84	1	84	1		84	2	84	3		84	13	84	0
	85	104.649	85	245.958		85	6.357	85	31.459		85	342.339	85	299.869		85	101.122	85	134.481		85	0	85	3		85	1	85	1		85	1	85	1		85	4	85	2		85	8	85	0
	86	101.926	86	261.901		86	15.362	86	36.68		86	347.224	86	280.291		86	93.879	86	127.897		86	1	86	1		86	2	86	1		86	0	86	1		86	3	86	3		86	10	86	0
	87	106.9	87	159.577		87	27.838	87	18.92		87	342.751	87	373.036		87	84.886	87	147.439		87	0	87	2		87	4	87	1		87	0	87	0		87	5	87	2		87	8	87	0
	88	155.368	88	238.406		88	31.621	88	37.361		88	294.177	88	306.14		88	82.226	88	133.706		88	0	88	0		88	6	88	0		88	1	88	0		88	5	88	4		88	8	88	0
	89	186.363	89	244.049		89	29.063	89	29.372		89	266.135	89	297.19		89	82.641	89	128.238		89	0	89	1		89	5	89	0		89	2	89	0		89	3	89	4		89	12	89	0
	90	129.061	90	238.034		90	23.632	90	34.239		90	317.98	90	304.273		90	86.922	90	128.404		90	0	90	1		90	2	90	0		90	0	90	0		90	4	90	4		90	10	90	0
	91	110.45	91	224.186		91	7.195	91	54.412		91	335.099	91	320.832		91	111.677	91	103.389		91	1	91	1		91	2	91	1		91	2	91	1		91	3	91	3		91	9	91	0
	92	133.89	92	262.639		92	13.865	92	37.345		92	312.948	92	280.126		92	93.33	92	130.565		92	0	92	3		92	2	92	1		92	0	92	0		92	4	92	2		92	7	92	0
	93	175.839	93	256.051		93	31.359	93	46.325		93	277.568	93	288.939		93	82.522	93	118.325		93	0	93	0		93	2	93	2		93	1	93	1		93	3	93	3		93	10	93	0
	94	216.476	94	207.869		94	30.977	94	45.387		94	237.078	94	327.732		94	83.308	94	113.828		94	0	94	2		94	1	94	2		94	0	94	0		94	2	94	4		94	9	94	0
	95	95.219	95	268.804		95	6.04	95	37.377		95	349.077	95	268.031		95	106.929	95	118.641		95	0	95	1		95	2	95	2		95	1	95	1		95	1	95	5		95	7	95	1
	96	94.427	96	270.164		96	7.671	96	40.233		96	349.953	96	273.133		96	102.292	96	129.097		96	0	96	2		96	3	96	1		96	1	96	1		96	2	96	4		96	8	96	0
	97	116.528	97	240.717		97	6.278	97	45.887		97	328.161	97	306.414		97	100.051	97	120.127		97	0	97	1		97	1	97	1		97	1	97	0		97	2	97	5		97	9	97	0
	98	112.366	98	237.009		98	9.632	98	50.563		98	335.051	98	302.341		98	100.971	98	110.251		98	1	98	0		98	1	98	1		98	1	98	1		98	3	98	1		98	11	98	0
	99	214.976	99	218.098		99	25.443	99	43.924		99	237.406	99	322.628		99	86.506	99	113.539		99	1	99	2		99	3	99	0		99	1	99	2		99	4	99	1		99	11	99	1
	100	146.852	100	218.653		100	20.044	100	39.218		100	301.223	100	326.14		100	94.959	100	127.216		100	0	100	1		100	1	100	1		100	0	100	1		100	4	100	4		100	11	100	1
	101	101.376	101	212.091		101	6.119	101	43.133		101	347.036	101	328.272		101	106.204	101	115.582		101	0	101	1		101	0	101	2		101	1	101	1		101	2	101	3		101	11	101	0
	102	112.694	102	223.949		102	7.587	102	27.694		102	334.689	102	320.863		102	100.932	102	137.936		102	0	102	3		102	1	102	0		102	1	102	3		102	2	102	4		102	10	102	1
	103	121.598	103	230.25		103	10.753	103	31.632		103	327.343	103	309.713		103	98.335	103	126.948		103	1	103	1		103	2	103	1		103	1	103	1		103	4	103	6		103	8	103	0
	104	107.329	104	215.881		104	9.77	104	31.89		104	338.299	104	327.327		104	100.413	104	136.622		104	1	104	1		104	2	104	2		104	1	104	0		104	0	104	5		104	10	104	0
	105	101.242	105	202.094		105	11.183	105	23.921		105	348.224	105	339.922		105	103.465	105	136.863		105	0	105	2		105	0	105	1		105	1	105	0		105	2	105	4		105	10	105	0
	106	92.709	106	259.957		106	11.994	106	33.927		106	356.781	106	281.472		106	95.139	106	126.005		106	0	106	0		106	2	106	2		106	2	106	0		106	3	106	4		106	8	106	0
	107	85.543	107	264.236		107	9.848	107	33.706		107	358.958	107	279.175		107	102.876	107	128.607		107	0	107	2		107	3	107	0		107	0	107	0		107	3	107	5		107	10	107	0
	108	90.368	108	227.342		108	7.324	108	21.624		108	357.433	108	313.921		108	99.507	108	137.478		108	1	108	2		108	5	108	1		108	4	108	0		108	2	108	5		108	9	108	0
	109	98.287	109	222.19		109	10.674	109	32.42		109	350.505	109	314.2		109	96.232	109	137.638		109	0	109	0		109	4	109	1		109	3	109	0		109	3	109	4		109	5	109	0
	110	92.312	110	263.212		110	9.64	110	36.609		110	353.407	110	276.17		110	100.394	110	127.48		110	0	110	1		110	7	110	1		110	4	110	0		110	2	110	1		110	6	110	0
	111	86.317	111	249.036		111	7.015	111	35.27		111	361.716	111	293.353		111	107.24	111	131.127		111	0	111	1		111	3	111	1		111	3	111	0		111	3	111	4		111	7	111	0
	112	91.71	112	202.57		112	10.465	112	27.931		112	352.237	112	335.952		112	95.29	112	136.847		112	0	112	1		112	3	112	1		112	2	112	0		112	2	112	3		112	5	112	0
	113	93.166	113	283.485		113	13.522	113	38.91		113	352.339	113	260.953		113	91.52	113	119.03		113	0	113	3		113	1	113	1		113	2	113	0		113	2	113	4		113	8	113	0
	114	86.593	114	206.051		114	11.101	114	25.571		114	357.07	114	333.308		114	95.076	114	138.943		114	0	114	1		114	2	114	1		114	1	114	0		114	2	114	5		114	9	114	0
	115	92.853	115	276.568		115	10.98	115	34.874		115	357.53	115	266.372		115	92.922	115	131.02		115	1	115	1		115	4	115	1		115	2	115	0		115	2	115	3		115	11	115	0
	116	97.707	116	176.126		116	14.323	116	28.851		116	346.156	116	351.42		116	93.917	116	141.14		116	0	116	0		116	4	116	1		116	2	116	0		116	4	116	4		116	7	116	0
	117	102.002	117	186.35		117	7.598	117	21.166		117	346.301	117	340.449		117	103.331	117	150.976		117	0	117	0		117	3	117	2		117	2	117	1		117	3	117	3		117	10	117	0
	118	94.623	118	238.084		118	18.799	118	31.243		118	353.419	118	300.811		118	87.492	118	134.803		118	0	118	2		118	3	118	1		118	2	118	0		118	6	118	4		118	10	118	0
	119	99.394	119	280.946		119	13.557	119	39.864		119	347.878	119	260.989		119	100.174	119	124.528		119	0	119	0		119	6	119	2		119	3	119	0		119	2	119	2		119	8	119	0
	120	74.727	120	245.124		120	8.145	120	24.927		120	369.645	120	300.388		120	104.599	120	138.671		120	1	120	0		120	5	120	2		120	2	120	0		120	2	120	3		120	6	120	0
	121	93.79	121	225.695		121	9.82	121	30.357		121	349.091	121	322.12		121	99.645	121	134.423		121	0	121	2		121	5	121	1		121	3	121	1		121	2	121	3		121	10	121	0
	122	77.759	122	205.473		122	6.002	122	36.856		122	367.427	122	337.79		122	101.973	122	125.41		122	0	122	1		122	3	122	2		122	2	122	0		122	4	122	4		122	6	122	0
	123	90.042	123	252.393		123	4.017	123	33.817		123	354.216	123	287.072		123	103.147	123	123.567		123	0	123	1		123	4	123	2		123	2	123	0		123	2	123	4		123	8	123	0
	124	106.575	124	220.586		124	8.305	124	10.946		124	341.664	124	320.82		124	96.072	124	154.838		124	0	124	0		124	3	124	2		124	3	124	0		124	2	124	5		124	7	124	0
	125	115.809	125	234.541		125	20.5	125	35.801		125	333.986	125	303.74		125	86.529	125	125.816		125	0	125	0		125	4	125	2		125	1	125	0		125	3	125	5		125	7	125	0
	126	98.667	126	247.456		126	30.651	126	37.067		126	351.942	126	290.756		126	88.713	126	124.435		126	1	126	1		126	4	126	1		126	1	126	0		126	2	126	4		126	7	126	0
	127	143.977	127	271.826		127	27.856	127	34.841		127	305.359	127	271.981		127	86.784	127	126.218		127	1	127	1		127	3	127	1		127	2	127	0		127	2	127	3		127	6	127	0
	128	136.223	128	261.513		128	26.212	128	34.005		128	319.056	128	283.877		128	86.812	128	120.65		128	0	128	0		128	3	128	1		128	1	128	1		128	3	128	4		128	7	128	0
	129	112.115	129	227.441		129	15.544	129	50.056		129	335.384	129	315.603		129	93.396	129	112.245		129	0	129	0		129	2	129	1		129	3	129	0		129	2	129	5		129	11	129	0
	130	131.796	130	236.834		130	22.019	130	29.508		130	314.295	130	308.048		130	89.155	130	136.623		130	0	130	0		130	6	130	1		130	0	130	0		130	1	130	5		130	7	130	0
	131	144.826	131	282.489		131	24.457	131	40.56		131	304.755	131	262.709		131	90.069	131	131.497		131	0	131	2		131	4	131	1		131	2	131	0		131	3	131	4		131	7	131	0
	132	137.975	132	259.014		132	19.44	132	40.106		132	310.186	132	284.205		132	89.127	132	122.431		132	0	132	0		132	2	132	2		132	1	132	0		132	3	132	7		132	10	132	0
	133	112.059	133	252.926		133	15.544	133	38.592		133	337.329	133	288.631		133	90.779	133	124.15		133	0	133	2		133	3	133	2		133	3	133	0		133	3	133	6		133	11	133	0
	134	165.218	134	203.602		134	38.982	134	32.787		134	286.995	134	336.864		134	82.082	134	135.945		134	0	134	2		134	4	134	2		134	1	134	0		134	2	134	6		134	4	134	0
	135	127.562	135	255.65		135	23.856	135	34.209		135	328.127	135	281.99		135	91.013	135	130.069		135	0	135	1		135	1	135	2		135	3	135	0		135	3	135	2		135	9	135	0
	136	99.463	136	264.138		136	6.392	136	38.619		136	350.259	136	277.928		136	99.733	136	129.228		136	0	136	1		136	4	136	0		136	1	136	0		136	2	136	5		136	6	136	0
	137	146.188	137	223.377		137	30.07	137	35.612		137	303.163	137	316.786		137	80.613	137	132.151		137	0	137	1		137	1	137	2		137	2	137	0		137	4	137	3		137	8	137	0
	138	119.458	138	250.341		138	11.729	138	38.441		138	330.191	138	293.299		138	100.274	138	128.433		138	0	138	2		138	1	138	2		138	1	138	1		138	3	138	6		138	9	138	0
	139	111.614	139	251.758		139	8.215	139	36.952		139	341.189	139	291.968		139	97.577	139	133.298		139	0	139	0		139	4	139	0		139	1	139	2		139	1	139	2		139	7	139	0
	140	148.388	140	241.315		140	34.988	140	30.546		140	301.325	140	297.613		140	85.198	140	133.462		140	0	140	0		140	2	140	1		140	1	140	1		140	2	140	5		140	9	140	0
	141	159.668	141	232.014		141	28.152	141	34.889		141	290.459	141	309.558		141	79.768	141	128.551		141	0	141	0		141	4	141	1		141	2	141	2		141	3	141	3		141	8	141	1
	142	105.809	142	266.911		142	14.811	142	29.667		142	340.071	142	276.529		142	92.426	142	131.785		142	0	142	1		142	3	142	2		142	1	142	2		142	1	142	6		142	4	142	0
	143	111.075	143	274.102		143	14.893	143	33.663		143	337.759	143	267.448		143	90.899	143	126.795		143	0	143	2		143	2	143	1		143	4	143	2		143	3	143	4		143	9	143	1
	144	107.776	144	246.727		144	6.675	144	36.631		144	338.529	144	293.67		144	100.376	144	128.957		144	0	144	2		144	3	144	1		144	0	144	0		144	1	144	3		144	14	144	0
	145	100.25	145	290.689		145	11.412	145	51.065		145	349.971	145	253.42		145	94.725	145	117.069		145	0	145	3		145	2	145	0		145	1	145	1		145	1	145	6		145	14	145	0
	146	121.555	146	279.835		146	6.918	146	43.654		146	324.966	146	262.35		146	101.572	146	111.948		146	0	146	1		146	3	146	2		146	1	146	0		146	1	146	3		146	11	146	0
	147	113.034	147	244.598		147	11.226	147	39.107		147	333.251	147	301.311		147	94.261	147	127.937		147	0	147	2		147	2	147	2		147	0	147	1		147	3	147	5		147	10	147	0
	148	111.169	148	238.194		148	9.133	148	48.795		148	334.925	148	294.008		148	98.902	148	107.019		148	0	148	1		148	2	148	1		148	2	148	1		148	1	148	4		148	8	148	0
	149	111.729	149	241.153		149	10.695	149	34.361		149	334.978	149	302.367		149	95.847	149	125.611		149	0	149	1		149	2	149	0		149	1	149	0		149	2	149	4		149	10	149	0
	150	104.783	150	277.378		150	8.53	150	43.629		150	342.512	150	263.272		150	101.535	150	118.702		150	0	150	1		150	5	150	1		150	2	150	1		150	2	150	6		150	9	150	1
	151	82.803	151	233.351		151	5.974	151	45.133		151	362.924	151	303.629		151	103.188	151	117.577		151	0	151	1		151	1	151	1		151	2	151	0		151	1	151	3		151	6	151	0
	152	120.948	152	240.725		152	9.811	152	40.213		152	325.423	152	299.135		152	94.959	152	123.861		152	1	152	1		152	3	152	1		152	2	152	0		152	0	152	2		152	10	152	0
	153	95.71	153	197.008		153	4.361	153	29.091		153	353.071	153	345.969		153	103.183	153	132.565		153	0	153	0		153	5	153	2		153	1	153	2		153	1	153	5		153	10	153	0
	154	96.026	154	219.303		154	4.557	154	27.873		154	352.107	154	325.796		154	104.365	154	134.206		154	0	154	2		154	4	154	0		154	1	154	0		154	1	154	5		154	7	154	0
	155	83.952	155	217.054		155	8.548	155	42.156		155	361.621	155	326.492		155	98.933	155	120.253		155	0	155	3		155	5	155	0		155	3	155	0		155	1	155	3		155	5	155	0
	156	118.503	156	235.578		156	21.061	156	43.935		156	330.931	156	307.692		156	90.819	156	119.688		156	1	156	0		156	4	156	2		156	3	156	0		156	3	156	4		156	7	156	0
	157	85	157	228.292		157	9.376	157	38.514		157	361.566	157	312.2		157	107.135	157	130.64		157	0	157	0		157	3	157	2		157	4	157	0		157	1	157	4		157	10	157	0
	158	97.206	158	226.568		158	11.466	158	41.664		158	349.18	158	315.185		158	98.215	158	125.741		158	0	158	2		158	5	158	0		158	1	158	0		158	1	158	1		158	8	158	0
	159	123.708	159	254.733		159	14.794	159	43.991		159	325.315	159	291.258		159	101.787	159	121.189		159	0	159	1		159	3	159	2		159	2	159	1		159	2	159	2		159	7	159	1
	160	96.383	160	206.383		160	12.839	160	48.623		160	351.596	160	334.411		160	95.81	160	111.094		160	0	160	2		160	5	160	2		160	2	160	1		160	1	160	3		160	11	160	0
	161	97.38	161	227.957		161	11.376	161	42.452		161	351.035	161	309.641		161	94.468	161	123.352		161	1	161	0		161	4	161	2		161	2	161	0		161	2	161	3		161	10	161	0
	162	99.936	162	212.588		162	10.54	162	29.424		162	347.796	162	325.211		162	99.374	162	136.291		162	2	162	1		162	0	162	1		162	0	162	0		162	3	162	4		162	9	162	0
	163	99.926	163	245.719		163	7.264	163	32.523		163	345.959	163	296.682		163	99.752	163	126.078		163	0	163	1		163	0	163	1		163	0	163	1		163	2	163	5		163	10	163	0
	164	87.252	164	277.122		164	6.772	164	36.279		164	356.989	164	265.759		164	101.635	164	122.073		164	0	164	0		164	2	164	2		164	1	164	0		164	2	164	6		164	11	164	0
	165	119.305	165	233.685		165	10.735	165	33.654		165	328.059	165	305.562		165	97.035	165	129.252		165	0	165	2		165	2	165	2		165	0	165	0		165	2	165	5		165	11	165	0
	166	107.077	166	255.534		166	8.595	166	31.299		166	342.154	166	287.725		166	102.058	166	126.408		166	1	166	3		166	0	166	2		166	0	166	1		166	4	166	5		166	14	166	0
	167	82.425	167	217.267		167	3.073	167	47.459		167	366.382	167	328.615		167	107.99	167	115.325		167	0	167	0		167	1	167	2		167	0	167	0		167	2	167	3		167	12	167	0
	168	140.725	168	275.504		168	24.14	168	42.756		168	310.133	168	265.101		168	90.31	168	114.959		168	0	168	0		168	0	168	2		168	0	168	0		168	2	168	3		168	13	168	0
	169	88.437	169	211.462		169	7.296	169	28.393		169	358.755	169	330.01		169	100.424	169	136.375		169	0	169	0		169	2	169	1		169	0	169	0		169	3	169	4		169	15	169	0
	170	91.607	170	274.023		170	8.91	170	40.574		170	353.647	170	270.487		170	103.653	170	124.106		170	1	170	1		170	2	170	2		170	0	170	0		170	4	170	4		170	8	170	0
	171	107.464	171	196.195		171	10.997	171	22.732		171	337.302	171	344.041		171	99.454	171	137.157		171	0	171	0		171	1	171	2		171	0	171	0		171	3	171	4		171	11	171	0
	172	99.503	172	232.296		172	6.87	172	36.404		172	347.472	172	310.092		172	101.703	172	126.627		172	1	172	3		172	4	172	1		172	3	172	0		172	4	172	4		172	14	172	0
	173	83.002	173	257.251		173	5.701	173	29.967		173	363.071	173	289.59		173	105.197	173	133.577		173	0	173	1		173	1	173	2		173	1	173	0		173	2	173	2		173	12	173	0
	174	84.014	174	214.14		174	6.252	174	23.07		174	363.437	174	332.87		174	99.627	174	141.918		174	0	174	0		174	3	174	2		174	2	174	0		174	2	174	3		174	12	174	0
	175	82.327	175	194.297		175	7.587	175	25.655		175	365.151	175	342.288		175	102.648	175	138.153		175	1	175	1		175	4	175	2		175	2	175	0		175	1	175	3		175	11	175	0
	176	93.218	176	232.052		176	9.338	176	44.2		176	357.247	176	310.115		176	97.323	176	117.861		176	1	176	2		176	5	176	2		176	2	176	0		176	1	176	4		176	7	176	0
	177	88.587	177	193.438		177	7.755	177	37.996		177	361.415	177	347.944		177	107.104	177	120.974		177	0	177	1		177	3	177	2		177	1	177	0		177	1	177	4		177	11	177	0
	178	99.834	178	266.76		178	9.375	178	38.989		178	349.408	178	275.513		178	99.169	178	120.738		178	0	178	2		178	0	178	1		178	0	178	0		178	3	178	5		178	8	178	0
	179	105.319	179	268.925		179	18.642	179	47.505		179	348.85	179	273.607		179	94.853	179	113.447		179	1	179	2		179	0	179	2		179	1	179	0		179	2	179	3		179	9	179	0
	180	111.006	180	267.712		180	13.658	180	37.767		180	335.482	180	274.516		180	88.556	180	120.25		180	0	180	2		180	1	180	2		180	0	180	0		180	1	180	3		180	10	180	0
	181	123.417	181	228.547		181	22.573	181	25.642		181	325.969	181	310.943		181	94.03	181	134.914		181	0	181	1		181	0	181	2		181	0	181	0		181	3	181	3		181	10	181	0
	182	161.398	182	262.783		182	28.371	182	43.738		182	291.833	182	274.159		182	90.163	182	120.313		182	0	182	3		182	2	182	2		182	0	182	0		182	3	182	6		182	11	182	0
	183	123.967	183	236.102		183	8.027	183	47.616		183	321.184	183	299.788		183	96.532	183	111.121		183	0	183	2		183	0	183	1		183	0	183	0		183	1	183	3		183	14	183	0
	184	120.981	184	213.654		184	15.03	184	50.633		184	330.213	184	334.007		184	99.444	184	112.185		184	1	184	1		184	1	184	1		184	0	184	0		184	2	184	4		184	11	184	0
	185	143.843	185	276.154		185	29.511	185	37.35		185	306.482	185	265.499		185	89.487	185	123.87		185	0	185	0		185	2	185	2		185	0	185	0		185	3	185	3		185	12	185	0
	186	157.724	186	242.603		186	34.144	186	40.807		186	297.159	186	293.271		186	81.33	186	120.277		186	0	186	1		186	4	186	2		186	2	186	0		186	3	186	6		186	15	186	0
	187	144.02	187	198.596		187	34.892	187	21.035		187	306.98	187	333.778		187	71.976	187	148.74		187	1	187	3		187	1	187	2		187	1	187	0		187	3	187	3		187	10	187	0
	188	180.497	188	203.682		188	41.901	188	22.229		188	271.635	188	338.318		188	72.438	188	138.738		188	0	188	2		188	1	188	2		188	1	188	0		188	2	188	4		188	6	188	0
	189	127.664	189	208.584		189	31.903	189	29.678		189	328.622	189	332.682		189	84.178	189	128.443		189	0	189	2		189	0	189	2		189	1	189	1		189	2	189	4		189	8	189	0
	190	123.496	190	181.081		190	20.809	190	10.294		190	328.95	190	360.181		190	91.558	190	149.868		190	2	190	1		190	3	190	2		190	1	190	0		190	4	190	2		190	10	190	0
	191	129.408	191	197.233		191	43.99	191	41.157		191	322.083	191	345.249		191	68.772	191	111.971		191	1	191	0		191	0	191	1		191	1	191	0		191	2	191	3		191	15	191	0
	192	164.346	192	251.66		192	30.107	192	35.518		192	281.731	192	291.155		192	72.925	192	131.672		192	0	192	0		192	2	192	2		192	0	192	0		192	5	192	3		192	10	192	0
	193	186.842	193	238.949		193	33.172	193	30.162		193	263.102	193	303.186		193	79.437	193	129.455		193	0	193	2		193	1	193	2		193	1	193	0		193	2	193	5		193	7	193	0
	194	99.424	194	229.825		194	15.221	194	40.201		194	351.56	194	318.346		194	88.65	194	128.869		194	0	194	2		194	1	194	2		194	1	194	0		194	2	194	4		194	9	194	0
	195	78.93	195	256.414		195	4.226	195	38.995		195	368.658	195	285.757		195	105.324	195	126.917		195	0	195	1		195	1	195	2		195	2	195	0		195	1	195	3		195	10	195	0
	196	137.635	196	195.793		196	26.786	196	34.871		196	313.93	196	351.396		196	79.039	196	134.026		196	0	196	2		196	3	196	1		196	0	196	0		196	2	196	4		196	11	196	0
	197	80.551	197	219.614		197	5.879	197	39.803		197	367.197	197	319.983		197	103.412	197	129.598		197	0	197	2		197	4	197	1		197	1	197	0		197	4	197	3		197	10	197	0
	198	96.972	198	202.286		198	2.824	198	28.922		198	355.807	198	342.442		198	108.019	198	133.796		198	0	198	2		198	2	198	2		198	1	198	1		198	2	198	2		198	10	198	0
	199	89.948	199	196.255		199	7.481	199	43.513		199	361.012	199	345.863		199	103.042	199	116.785		199	1	199	2		199	0	199	2		199	1	199	0		199	3	199	3		199	9	199	0
	200	102.733	200	266.535		200	10.647	200	29.096		200	344.011	200	278.198		200	95.677	200	129.665		200	0	200	3		200	1	200	2		200	3	200	1		200	1	200	3		200	11	200	0
	201	119.753	201	197.596		201	10.835	201	20.271		201	325.722	201	348.57		201	97.665	201	140.516		201	0	201	0		201	0	201	2		201	1	201	0		201	1	201	5		201	11	201	0
	202	101.052	202	218.404		202	7.964	202	43.867		202	346.72	202	315.323		202	99.145	202	114.016		202	0	202	3		202	1	202	0		202	1	202	0		202	2	202	5		202	14	202	0
	203	105.269	203	214.406		203	13.017	203	27.413		203	344.623	203	325.543		203	100.474	203	135.73		203	0	203	2		203	2	203	2		203	0	203	0		203	2	203	0		203	7	203	0
	204	84.025	204	205.415		204	13.048	204	39.186		204	361.413	204	336.38		204	92.028	204	127.283		204	1	204	2		204	2	204	1		204	0	204	0		204	4	204	2		204	10	204	0
	205	83.57	205	258.766		205	7.375	205	41.012		205	365.776	205	286.761		205	102.039	205	123.881		205	0	205	1		205	1	205	2		205	1	205	0		205	2	205	3		205	12	205	0
	206	90.748	206	264.152		206	8.665	206	35.505		206	356.299	206	277.391		206	101.368	206	132.053		206	1	206	1		206	2	206	2		206	1	206	0		206	2	206	4		206	10	206	0
	207	187.092	207	231.436		207	39.197	207	40.247		207	263.871	207	307.995		207	75.707	207	125.251		207	0	207	2		207	1	207	2		207	0	207	0		207	2	207	2		207	10	207	0
	208	118.103	208	274.833		208	12.803	208	51.165		208	327.127	208	269.42		208	93.164	208	112.52		208	0	208	3		208	1	208	1		208	2	208	0		208	2	208	3		208	9	208	0
	209	71.831	209	213.806		209	9.276	209	36.804		209	376.118	209	330.611		209	105.464	209	130.09		209	1	209	2		209	0	209	1		209	1	209	1		209	3	209	2		209	10	209	0
	210	119.502	210	279.46		210	25.046	210	31.279		210	330.491	210	264.575		210	87.049	210	133.348		210	0	210	3		210	1	210	1		210	1	210	0		210	2	210	2		210	12	210	0
	211	101.855	211	194.139		211	8.531	211	38.76		211	344.668	211	350.624		211	97.988	211	126.085		211	0	211	1		211	1	211	2		211	1	211	0		211	4	211	3		211	12	211	0
	212	95.961	212	218.534		212	10.3	212	37.801		212	353.825	212	324.633		212	102.915	212	120.869		212	0	212	1		212	2	212	2		212	1	212	0		212	4	212	5		212	9	212	0
	213	71.441	213	229.547		213	7.469	213	30.687		213	378.759	213	314.131		213	105.453	213	130.316		213	0	213	3		213	3	213	2		213	2	213	1		213	1	213	4		213	9	213	0
	214	105.799	214	250.727		214	8.275	214	47.744		214	338.793	214	288.414		214	103.693	214	117.184		214	2	214	1		214	3	214	2		214	1	214	0		214	2	214	6		214	5	214	0
	215	106.228	215	277.556		215	7.619	215	36.486		215	342.503	215	263.255		215	104.273	215	122.741		215	1	215	1		215	1	215	1		215	1	215	1		215	5	215	2		215	10	215	0
	216	81.909	216	257.352		216	10.791	216	49.128		216	367.535	216	280.93		216	101.022	216	114.101		216	1	216	2		216	0	216	1		216	1	216	1		216	2	216	4		216	12	216	0
	217	102.529	217	251.037		217	6.619	217	36.196		217	347.548	217	291.495		217	101.617	217	133.083		217	0	217	3		217	0	217	2		217	1	217	1		217	2	217	6		217	9	217	0
	218	105.139	218	210.605		218	5.973	218	23.32		218	341.312	218	333.812		218	99.685	218	139.599		218	1	218	0		218	1	218	1		218	1	218	1		218	5	218	5		218	7	218	0
	219	109.687	219	248.117		219	12.18	219	50.541		219	336.338	219	290.416		219	99.502	219	112.964		219	1	219	1		219	3	219	2		219	1	219	0		219	3	219	4		219	10	219	0
	220	89.976	220	225.193		220	8.38	220	44.329		220	358.01	220	315.2		220	102.795	220	115.714		220	0	220	2		220	1	220	1		220	0	220	1		220	3	220	4		220	9	220	0
	221	130.65	221	222.135		221	15.452	221	52.193		221	314.106	221	323.398		221	97.686	221	120.051		221	1	221	0		221	1	221	1		221	0	221	2		221	3	221	3		221	9	221	0
	222	113.236	222	268.793		222	6.799	222	34.909		222	335.008	222	274.134		222	100.026	222	129.212		222	1	222	1		222	0	222	2		222	1	222	1		222	2	222	3		222	9	222	0
	223	99.609	223	220.705		223	14.451	223	51.253		223	345.955	223	318.42		223	100.918	223	99.68		223	0	223	3		223	1	223	2		223	1	223	0		223	2	223	5		223	7	223	0
	224	107.582	224	227.984		224	18.204	224	31.776		224	338.694	224	312.223		224	88.754	224	131.171		224	0	224	1		224	1	224	2		224	1	224	1		224	1	224	3		224	12	224	0
	225	89.677	225	245.034		225	11.734	225	38.908		225	356.878	225	293.929		225	93.73	225	122.065		225	0	225	1		225	1	225	2		225	0	225	0		225	3	225	3		225	10	225	0
	226	91.373	226	214.302		226	6.582	226	36.163		226	356.659	226	327.973		226	104.225	226	130.837		226	0	226	2		226	2	226	2		226	1	226	1		226	2	226	3		226	15	226	0
	227	77.366	227	262.227		227	6.621	227	36.012		227	369.927	227	280.057		227	98.069	227	128.648		227	0	227	2		227	0	227	2		227	1	227	1		227	2	227	4		227	14	227	0
	228	99.706	228	215.73		228	13.066	228	49.78		228	344.546	228	324.829		228	96.323	228	108.329		228	0	228	0		228	1	228	2		228	1	228	1		228	2	228	3		228	6	228	0
	229	93.384	229	247.996		229	9.382	229	42.629		229	353.107	229	291.597		229	103.531	229	134.059		229	0	229	1		229	2	229	2		229	1	229	1		229	3	229	2		229	9	229	1
	230	74.95	230	251.863		230	5.816	230	33.394		230	371.754	230	291.195		230	101.934	230	133.515		230	0	230	2		230	0	230	1		230	0	230	1		230	4	230	4		230	9	230	1
	231	77.097	231	237.185		231	8.068	231	42.719		231	367.165	231	308.812		231	103.131	231	124.15		231	1	231	0		231	1	231	1		231	1	231	1		231	2	231	2		231	13	231	0
	232	95.909	232	212.754		232	9.279	232	48.024		232	353.481	232	322.72		232	101.541	232	116.66		232	2	232	4		232	1	232	2		232	0	232	0		232	4	232	3		232	13	232	0
	233	100.371	233	253.713		233	8.915	233	33.546		233	344.305	233	289.52		233	100.465	233	132.328		233	0	233	1		233	2	233	2		233	1	233	1		233	2	233	6		233	10	233	0
	234	89.556	234	239.802		234	9.206	234	47.286		234	357.466	234	302.202		234	102.621	234	128.892		234	0	234	1		234	0	234	2		234	1	234	1		234	3	234	5		234	9	234	0
	235	100.242	235	217.444		235	11.394	235	45.887		235	348.258	235	324.846		235	97.275	235	125.764		235	1	235	0		235	0	235	2		235	1	235	0		235	2	235	2		235	7	235	0
	236	87.768	236	217.324		236	10.222	236	38.338		236	357.825	236	317.976		236	98.684	236	121.705		236	0	236	0		236	0	236	2		236	1	236	1		236	3	236	3		236	8	236	0
	237	79.929	237	184.481		237	8.824	237	38.647		237	369.037	237	354.156		237	101.782	237	122.485		237	0	237	0		237	1	237	2		237	1	237	0		237	2	237	3		237	10	237	0
	238	110.676	238	201.822		238	10.66	238	49.772		238	338.583	238	335.574		238	97.497	238	117.11		238	0	238	0		238	2	238	2		238	0	238	0		238	4	238	3		238	8	238	0
	239	101.807	239	247.647		239	9.678	239	41.233		239	346.372	239	295.799		239	102.143	239	122.283		239	1	239	0		239	0	239	1		239	0	239	1		239	4	239	3		239	9	239	0
	240	114.372	240	205.596		240	7.37	240	49.44		240	331.687	240	331.963		240	100.9	240	106.049		240	0	240	0		240	2	240	1		240	1	240	0		240	3	240	3		240	9	240	0
	241	101.941	241	241.35		241	8.215	241	35.92		241	344.475	241	301.454		241	106.311	241	121.217		241	1	241	0		241	1	241	2		241	0	241	2		241	3	241	4		241	13	241	0
	242	112.804	242	214.063		242	7.866	242	37.903		242	336.756	242	324.383		242	99.581	242	134.868		242	0	242	1		242	3	242	2		242	2	242	1		242	2	242	3		242	12	242	0
	243	111.956	243	243.688		243	11.649	243	45.899		243	334.133	243	296.833		243	97.318	243	120.652		243	2	243	0		243	4	243	2		243	0	243	0		243	3	243	1		243	10	243	0
	244	102.901	244	224.615		244	9.37	244	31.735		244	343.424	244	321.629		244	101.39	244	132.659		244	1	244	2		244	1	244	1		244	1	244	2		244	4	244	4		244	12	244	0
	245	92.947	245	206.655		245	7.414	245	43.094		245	352.94	245	331.782		245	96.376	245	120.64		245	0	245	0		245	1	245	0		245	1	245	0		245	1	245	2		245	10	245	0
	246	119.06	246	202.678		246	5.772	246	28.547		246	326.049	246	333.191		246	99.678	246	133.214		246	2	246	0		246	3	246	2		246	1	246	0		246	2	246	2		246	9	246	0
	247	108.823	247	244.083		247	6.845	247	43.114		247	342.314	247	298.206		247	106.122	247	121.481		247	0	247	1		247	2	247	2		247	1	247	0		247	3	247	3		247	10	247	0
	248	108.082	248	199.17		248	7.957	248	44.036		248	340.626	248	344.598		248	100.108	248	125.812		248	0	248	1		248	0	248	1		248	1	248	1		248	3	248	3		248	10	248	0
	249	106.252	249	195.719		249	6.732	249	24.464		249	340.159	249	348.784		249	105.153	249	141.108		249	0	249	0		249	3	249	2		249	2	249	0		249	2	249	3		249	11	249	0
	250	101.911	250	221.44		250	8.744	250	35.022		250	346.268	250	319.117		250	100.414	250	126.429		250	2	250	1		250	5	250	2		250	1	250	1		250	3	250	3		250	12	250	0
	251	106.434	251	255.677		251	13.836	251	31.379		251	340.912	251	282.036		251	92.453	251	129.855		251	0	251	0		251	5	251	1		251	2	251	1		251	3	251	2		251	7	251	0
	252	94.11	252	212.826		252	6.073	252	33.454		252	356.828	252	324.33		252	106.703	252	135.302		252	0	252	1		252	5	252	1		252	2	252	1		252	3	252	3		252	8	252	0
	253	91.277	253	225.793		253	8.832	253	38.142		253	353.851	253	312.126		253	98.65	253	129.184		253	1	253	0		253	1	253	2		253	1	253	0		253	3	253	3		253	13	253	0
	254	105.126	254	215.676		254	20.195	254	40.992		254	340.629	254	318.703		254	86.226	254	115.663		254	0	254	1		254	1	254	2		254	0	254	1		254	2	254	3		254	7	254	0
	255	91.97	255	203.634		255	8.649	255	45.148		255	351.734	255	340.713		255	102.636	255	116.067		255	1	255	0		255	3	255	0		255	1	255	1		255	2	255	3		255	9	255	0
	256	98.116	256	259.58		256	11.534	256	48.805		256	348.413	256	282.9		256	95.3	256	120.072		256	1	256	1		256	1	256	2		256	1	256	0		256	4	256	2		256	14	256	0
	257	103.974	257	205.344		257	8.633	257	46.751		257	339.945	257	331.181		257	100.077	257	116.067		257	2	257	0		257	1	257	2		257	1	257	0		257	3	257	3		257	15	257	0
	258	102.647	258	234.713		258	11.369	258	44.015		258	340.169	258	298.173		258	98.978	258	116.904		258	1	258	1		258	1	258	2		258	1	258	0		258	1	258	1		258	10	258	0
	259	98.89	259	267.899		259	15.409	259	43.604		259	341.183	259	273.822		259	87.928	259	113.62		259	1	259	0		259	0	259	2		259	1	259	0		259	2	259	4		259	15	259	0
	260	96.947	260	254.189		260	16.846	260	50.953		260	348.677	260	286.027		260	90.98	260	113.533		260	0	260	0		260	2	260	2		260	1	260	0		260	4	260	4		260	8	260	0
	261	111.937	261	221.742		261	16.736	261	32.493		261	335.967	261	314.091		261	89.909	261	130.123		261	1	261	1		261	0	261	2		261	1	261	0		261	2	261	3		261	9	261	0
	262	121.176	262	195.811		262	26.775	262	39.238		262	329.816	262	342.854		262	90.597	262	130.432		262	0	262	0		262	3	262	1		262	1	262	0		262	3	262	2		262	14	262	0
	263	144.138	263	238.612		263	22.92	263	46		263	305.654	263	304.274		263	88.337	263	117.579		263	1	263	1		263	0	263	0		263	1	263	2		263	2	263	2		263	9	263	0
	264	166.7	264	210.011		264	36.498	264	39.563		264	285.441	264	331.296		264	79.758	264	124.487		264	0	264	1		264	2	264	2		264	1	264	0		264	3	264	3		264	8	264	0
	265	136.702	265	200.602		265	27.615	265	35.392		265	312.439	265	335.496		265	82.702	265	127.469		265	0	265	0		265	0	265	1		265	1	265	1		265	2	265	2		265	10	265	0
	266	124.931	266	223.933		266	26.811	266	51.162		266	324.802	266	318.149		266	91.082	266	112.77		266	0	266	0		266	4	266	2		266	1	266	0		266	2	266	3		266	9	266	0
	267	100.294	267	236.897		267	11.461	267	44.021		267	345.989	267	305.955		267	102.28	267	120.658		267	2	267	0		267	1	267	2		267	1	267	1		267	3	267	2		267	13	267	0
	268	122.444	268	224.333		268	12.533	268	31.324		268	328.727	268	319.406		268	104.912	268	133.811		268	1	268	1		268	0	268	2		268	1	268	0		268	3	268	6		268	13	268	0
	269	151.944	269	241.866		269	28.863	269	52.833		269	295.243	269	300.283		269	89.344	269	115.704		269	0	269	0		269	3	269	2		269	1	269	1		269	3	269	2		269	10	269	0
	270	113.567	270	191.81		270	20.66	270	25.451		270	333.009	270	345.285		270	92.846	270	139.904		270	1	270	0		270	1	270	0		270	1	270	1		270	2	270	1		270	11	270	0
	271	103.102	271	228.84		271	10.697	271	48.358		271	343.18	271	317.07		271	99.61	271	111.375		271	0	271	1		271	0	271	0		271	1	271	0		271	2	271	7		271	9	271	0
	272	138.085	272	177.96		272	32.799	272	54.122		272	311.25	272	363.548		272	83.676	272	101.773		272	1	272	1		272	2	272	0		272	0	272	1		272	3	272	3		272	11	272	0
	273	125.243	273	189.58		273	28.258	273	26.32		273	325.738	273	351.549		273	86.448	273	137.796		273	1	273	0		273	0	273	2		273	1	273	1		273	2	273	2		273	8	273	0
	274	125.464	274	219.001		274	32.177	274	51.137		274	325.654	274	320.419		274	85.497	274	114.943		274	1	274	0		274	2	274	0		274	1	274	0		274	3	274	2		274	10	274	0
	275	108.736	275	197.16		275	15.168	275	26.429		275	339.046	275	343.273		275	96.966	275	129.516		275	1	275	0		275	4	275	2		275	1	275	1		275	1	275	2		275	12	275	0
	276	94.533	276	220.841		276	8.694	276	38.202		276	355.235	276	319.12		276	101.439	276	119.034		276	0	276	2		276	4	276	2		276	2	276	1		276	2	276	3		276	6	276	0
	277	120.53	277	225.927		277	17.249	277	46.175		277	326.962	277	312.93		277	88.349	277	120.803		277	0	277	0		277	1	277	2		277	1	277	0		277	1	277	3		277	11	277	0
	278	106.006	278	230.048		278	10.388	278	41.157		278	338.724	278	308.573		278	98.99	278	126.766		278	0	278	2		278	1	278	2		278	2	278	0		278	3	278	2		278	8	278	0
	279	88.524	279	211.09		279	10.372	279	27.866		279	357.977	279	325.777		279	98.969	279	133.922		279	2	279	0		279	2	279	2		279	1	279	0		279	4	279	3		279	9	279	0
	280	122.929	280	226.637		280	9.382	280	46.072		280	326.5	280	310.076		280	101.766	280	112.06		280	1	280	0		280	3	280	1		280	2	280	0		280	1	280	3		280	12	280	0
	281	125.188	281	220.721		281	8.684	281	46.312		281	323.003	281	319.235		281	106.408	281	115.453		281	3	281	0		281	1	281	2		281	1	281	1		281	3	281	3		281	11	281	0
	282	109.916	282	223.423		282	8.341	282	38.671		282	335.488	282	311.589		282	103.913	282	128.599		282	1	282	1		282	1	282	1		282	1	282	0		282	2	282	2		282	3	282	0
	283	95.401	283	241.546		283	11.853	283	47.613		283	354.737	283	297.047		283	95.783	283	107.807		283	0	283	0		283	1	283	1		283	1	283	1		283	1	283	4		283	12	283	0
	284	71.916	284	211.576		284	10.06	284	38.27		284	375.299	284	320.341		284	96.211	284	123.47		284	1	284	0		284	1	284	2		284	1	284	1		284	3	284	2		284	15	284	0
	285	86.147	285	209.766		285	10.65	285	41.664		285	363.363	285	325.272		285	95.011	285	118.036		285	0	285	1		285	1	285	1		285	1	285	1		285	1	285	3		285	9	285	0
	286	108.155	286	212.867		286	10.856	286	45.617		286	338.08	286	332.322		286	94.33	286	116.444		286	0	286	0		286	2	286	2		286	1	286	2		286	3	286	0		286	9	286	0
	287	80.136	287	286.047		287	8.475	287	38.473		287	368.666	287	259.11		287	101.29	287	123.472		287	0	287	0		287	2	287	1		287	0	287	1		287	2	287	4		287	5	287	0
	288	87.821	288	249.755		288	8.514	288	40.665		288	356.818	288	291.278		288	101.457	288	116.717		288	0	288	0		288	6	288	1		288	3	288	0		288	3	288	1		288	9	288	0
	289	85.773	289	215.181		289	7.735	289	52.01		289	362.647	289	324.392		289	100.556	289	107.364		289	0	289	0		289	2	289	1		289	2	289	0		289	2	289	4		289	14	289	0
	290	77.506	290	237.153		290	10.918	290	50.005		290	369.673	290	309.096		290	97.042	290	107.53		290	1	290	0		290	3	290	2		290	1	290	1		290	4	290	1		290	10	290	0
	291	113.401	291	230		291	12.575	291	50.941		291	332.451	291	311.875		291	99.093	291	100.173		291	0	291	1		291	0	291	2		291	1	291	1		291	2	291	1		291	13	291	0
	292	102.442	292	271.989		292	9.707	292	40.076		292	343.507	292	272.578		292	99.577	292	119.6		292	1	292	0		292	2	292	2		292	1	292	1		292	4	292	3		292	8	292	0
	293	84.433	293	236.97		293	4.99	293	49.676		293	362.878	293	306.731		293	101.365	293	117.804		293	0	293	0		293	3	293	2		293	1	293	1		293	1	293	3		293	8	293	0
	294	96.61	294	196.128		294	7.733	294	43.109		294	349.038	294	342.236		294	100.756	294	114.449		294	0	294	0		294	1	294	2		294	0	294	0		294	3	294	2		294	14	294	0
	295	94.364	295	247.61		295	7.21	295	43.622		295	349.627	295	294.453		295	101.587	295	116.844		295	1	295	0		295	4	295	1		295	0	295	1		295	2	295	5		295	7	295	0
	296	79.981	296	258.071		296	9.238	296	38.392		296	366.425	296	283.387		296	99.071	296	126.378		296	0	296	0		296	1	296	2		296	1	296	0		296	3	296	5		296	9	296	0
	297	84.398	297	227.67		297	8.909	297	34.98		297	366.15	297	312.701		297	95.595	297	125.631		297	1	297	0		297	2	297	2		297	0	297	0		297	3	297	3		297	10	297	0
	298	86.04	298	187.932		298	13.54	298	25.974		298	359.959	298	354.762		298	95.909	298	127.548		298	0	298	0		298	2	298	2		298	1	298	0		298	3	298	3		298	8	298	0
	299	89.431	299	212.765		299	21.137	299	42.328		299	360.275	299	321.794		299	91.519	299	117.483		299	0	299	1		299	3	299	2		299	1	299	1		299	2	299	3		299	10	299	0
	300	88.429	300	223.111		300	10.284	300	46.389		300	361.429	300	312.622		300	99.35	300	113.032		300	2	300	0		300	2	300	2		300	1	300	0		300	3	300	1		300	9	300	0
	301	94.158	301	207.513		301	8.862	301	44.218		301	353.437	301	327.526		301	99.462	301	118.795		301	2	301	0		301	2	301	2		301	1	301	0		301	2	301	2		301	12	301	0
	302	128.472	302	196.909		302	20.932	302	43.205		302	320.35	302	339.506		302	92.75	302	113.091		302	0	302	1		302	5	302	1		302	2	302	0		302	4	302	3		302	9	302	0
	303	172.27	303	243.857		303	35.305	303	28.693		303	279.516	303	296.501		303	81.365	303	138.847		303	0	303	0		303	6	303	1		303	1	303	0		303	2	303	2		303	9	303	0
	304	99.765	304	211.171		304	6.775	304	47.033		304	349.167	304	331.98		304	103.47	304	111.508		304	0	304	0		304	2	304	1		304	0	304	0		304	3	304	2		304	7	304	0
	305	110.579	305	219.74		305	11.25	305	44.285		305	336.162	305	322.644		305	100.147	305	118.474		305	0	305	0		305	5	305	1		305	3	305	0		305	3	305	1		305	11	305	0
	306	98.286	306	218.958		306	9.38	306	21.955		306	351.223	306	324.606		306	99.799	306	139.274		306	0	306	1		306	3	306	2		306	1	306	0		306	3	306	2		306	13	306	0
	307	101.364	307	204.088		307	3.719	307	25.396		307	346.937	307	337.879		307	108.579	307	139.968		307	0	307	1		307	7	307	2		307	2	307	0		307	1	307	3		307	7	307	0
	308	86.486	308	242.591		308	4.795	308	44.231		308	360.411	308	298.557		308	108.834	308	121.32		308	0	308	0		308	4	308	2		308	3	308	1		308	1	308	3		308	11	308	0
	309	97.2	309	263.037		309	8.432	309	36.753		309	347.612	309	279.9		309	97.682	309	123.439		309	0	309	0		309	4	309	2		309	2	309	1		309	1	309	2		309	9	309	0
	310	119.183	310	231.545		310	13.539	310	28.839		310	326.374	310	312.757		310	88.559	310	130.652		310	1	310	1		310	11	310	2		310	1	310	1		310	2	310	3		310	14	310	0
	311	99.374	311	192.809		311	15.957	311	38.932		311	347.918	311	346.124		311	94.756	311	126.978		311	0	311	0		311	3	311	1		311	0	311	1		311	1	311	2		311	11	311	0
	312	115.734	312	279.19		312	5.962	312	39.315		312	332.056	312	259.953		312	101.44	312	123.434		312	0	312	0		312	5	312	2		312	3	312	0		312	0	312	2		312	11	312	0
	313	95.405	313	215.249		313	8.313	313	31.387		313	350.616	313	328.546		313	98.794	313	132.407		313	1	313	1		313	3	313	2		313	1	313	1		313	2	313	4		313	10	313	0
	314	102.789	314	192.731		314	5.268	314	37.632		314	343.852	314	355.741		314	103.422	314	126.867		314	0	314	0		314	3	314	2		314	1	314	1		314	1	314	3		314	13	314	0
	315	90.443	315	214.944		315	5.884	315	27.087		315	355.707	315	325.174		315	108.423	315	129.516		315	0	315	1		315	4	315	2		315	2	315	1		315	1	315	4		315	12	315	0
	316	101.671	316	250.942		316	5.74	316	43.439		316	346.874	316	297.155		316	104.786	316	120.658		316	0	316	0		316	3	316	2		316	3	316	1		316	2	316	3		316	11	316	0
	317	101.024	317	227.722		317	9.784	317	23.814		317	346.767	317	314.185		317	94.928	317	140.264		317	0	317	0		317	6	317	1		317	3	317	0		317	1	317	2		317	7	317	0
	318	92.665	318	237.872		318	6.443	318	30.642		318	353.172	318	307.008		318	101.334	318	136.447		318	0	318	0		318	4	318	2		318	2	318	0		318	1	318	3		318	7	318	0
	319	95.433	319	176.768		319	11.224	319	34.716		319	351.616	319	369.487		319	104.095	319	133.567		319	0	319	0		319	3	319	2		319	2	319	0		319	2	319	2		319	8	319	0
	320	120.615	320	251.9		320	12.37	320	50.217		320	330.431	320	289.96		320	94.1	320	117.414		320	0	320	0		320	4	320	1		320	2	320	0		320	2	320	3		320	12	320	0
	321	117.83	321	225.024		321	16.469	321	40.876		321	329.842	321	315.935		321	94.214	321	117.545		321	0	321	0		321	6	321	1		321	3	321	0		321	3	321	4		321	10	321	0
	322	181.684	322	212.401		322	30.653	322	44.789		322	270.631	322	330.255		322	85.968	322	119.195		322	0	322	1		322	3	322	1		322	4	322	0		322	2	322	2		322	11	322	0
	323	98.538	323	208.887		323	21.205	323	45.961		323	352.863	323	334.149		323	91.876	323	119.353		323	2	323	0		323	5	323	2		323	2	323	0		323	3	323	4		323	13	323	0
	324	96.952	324	190.429		324	10.149	324	49.54		324	348.998	324	347.466		324	101.838	324	107.738		324	0	324	1		324	3	324	2		324	3	324	0		324	5	324	4		324	9	324	0
	325	114.306	325	173.602		325	24.294	325	45.933		325	335.001	325	369.345		325	87.967	325	112.851		325	0	325	0		325	3	325	1		325	2	325	1		325	2	325	3		325	10	325	0
	326	79.457	326	225.343		326	5.145	326	38.006		326	369.807	326	316.822		326	104.905	326	127.126		326	1	326	0		326	7	326	2		326	4	326	1		326	3	326	4		326	10	326	0
	327	80.523	327	209.596		327	8.4	327	29.075		327	369.138	327	333.355		327	96.153	327	130.738		327	0	327	0		327	3	327	2		327	1	327	1		327	2	327	4		327	11	327	0
	328	95.427	328	225.129		328	10.622	328	47.207		328	351.571	328	314.439		328	98.05	328	112.941		328	1	328	0		328	2	328	2		328	2	328	1		328	2	328	3		328	9	328	0
	329	97.401	329	241.584		329	6.28	329	36.119		329	350.72	329	302.582		329	101.564	329	127.663		329	0	329	1		329	5	329	2		329	2	329	1		329	3	329	4		329	10	329	0
	330	92.935	330	208.02		330	6.416	330	27.514		330	353.041	330	333.774		330	106.552	330	131.446		330	2	330	1		330	1	330	2		330	1	330	1		330	1	330	4		330	7	330	0
	331	104.905	331	239.775		331	9.412	331	54.368		331	344.905	331	301.303		331	101.617	331	106.579		331	1	331	0		331	0	331	2		331	1	331	1		331	2	331	4		331	9	331	0
	332	152.972	332	225.457		332	32.83	332	31.644		332	298.272	332	317.211		332	81.509	332	134.068		332	2	332	0		332	1	332	3		332	1	332	1		332	3	332	2		332	11	332	0
	333	108.541	333	200.653		333	24.141	333	38.762		333	337.017	333	346.64		333	82.454	333	126.871		333	3	333	1		333	3	333	2		333	2	333	2		333	5	333	2		333	10	333	0
	334	175.206	334	218.387		334	29.311	334	30.518		334	273.579	334	327.616		334	83.432	334	136.32		334	0	334	1		334	2	334	2		334	1	334	0		334	3	334	3		334	10	334	0
	335	103.98	335	233.468		335	7.456	335	47.005		335	340.329	335	307.664		335	92.326	335	111.089		335	0	335	0		335	4	335	2		335	2	335	1		335	2	335	3		335	9	335	0
	336	92.075	336	241.249		336	6.337	336	39.961		336	351.979	336	301.031		336	102.573	336	127.583		336	0	336	0		336	3	336	2		336	0	336	0		336	2	336	2		336	10	336	0
	337	106.19	337	225.533		337	6.707	337	44.816		337	336.681	337	315.829		337	104.222	337	120.915		337	0	337	0		337	1	337	2		337	0	337	1		337	4	337	2		337	9	337	0
	338	93.545	338	221.05		338	10.71	338	47.082		338	349.73	338	317.692		338	95.834	338	118.957		338	1	338	0		338	3	338	2		338	1	338	1		338	2	338	4		338	10	338	0
	339	74.169	339	196.699		339	8.131	339	16.682		339	369.416	339	343.118		339	100.931	339	149.815		339	2	339	0		339	3	339	1		339	0	339	1		339	4	339	4		339	12	339	0
	340	99.684	340	228.153		340	11.246	340	34.613		340	343.342	340	307.216		340	100.151	340	136.551		340	0	340	1		340	6	340	2		340	1	340	0		340	2	340	3		340	10	340	0
	341	129.074	341	259.019		341	8.739	341	34.563		341	316.301	341	284.46		341	103.071	341	125.329		341	0	341	2		341	4	341	2		341	0	341	1		341	3	341	3		341	7	341	0
	342	116.511	342	235.819		342	10.74	342	38.835		342	329.842	342	306.271		342	98.033	342	130.795		342	2	342	0		342	3	342	2		342	2	342	0		342	3	342	2		342	11	342	0
	343	134.408	343	238.432		343	30.741	343	55.225		343	313.744	343	306.558		343	81.81	343	119.441		343	0	343	0		343	2	343	2		343	1	343	0		343	2	343	2		343	9	343	0
	344	87.962	344	256.309		344	7.548	344	32.838		344	358.159	344	287.869		344	104.071	344	132.252		344	0	344	0		344	2	344	0		344	0	344	0		344	4	344	5		344	14	344	0
	345	87.934	345	228.204		345	5.312	345	46.947		345	358.002	345	321.472		345	102.567	345	117.254		345	0	345	0		345	1	345	0		345	1	345	0		345	1	345	1		345	10	345	0
	346	113.12	346	215.937		346	12.028	346	50.265		346	334.262	346	328.76		346	98.914	346	112.947		346	0	346	0		346	2	346	2		346	1	346	0		346	1	346	2		346	11	346	0
	347	101.982	347	215.267		347	9.869	347	47.471		347	346.973	347	315.995		347	100.83	347	107.805		347	0	347	0		347	2	347	1		347	1	347	0		347	4	347	2		347	9	347	0
	348	95.757	348	225.478		348	9.034	348	39.427		348	350.046	348	316.058		348	93.996	348	125.228		348	1	348	0		348	3	348	1		348	1	348	0		348	1	348	3		348	11	348	0
	349	73.686	349	222.022		349	11.768	349	47.568		349	374.142	349	315.733		349	98.774	349	112.346		349	0	349	0		349	1	349	0		349	0	349	0		349	2	349	2		349	6	349	0
	350	96.746	350	260.036		350	10.748	350	41.187		350	351.609	350	279.639		350	98.152	350	121.205		350	0	350	2		350	1	350	2		350	1	350	1		350	2	350	2		350	7	350	0
	351	93.877	351	228.987		351	10.824	351	42.443		351	353.578	351	312.633		351	97.156	351	119.222		351	1	351	0		351	2	351	2		351	0	351	0		351	3	351	2		351	6	351	0
	352	87.406	352	248.981		352	6.776	352	37.306		352	358.591	352	294.396		352	107.54	352	127.372		352	1	352	0		352	0	352	2		352	1	352	2		352	3	352	4		352	9	352	1
	353	105.85	353	222.257		353	7.478	353	47.679		353	342.789	353	318.775		353	104.958	353	116.805		353	0	353	1		353	1	353	2		353	1	353	0		353	3	353	3		353	9	353	0
	354	74.84	354	247.098		354	8.013	354	40.429		354	371.819	354	285.678		354	99.697	354	119.505		354	0	354	1		354	1	354	2		354	1	354	0		354	2	354	3		354	10	354	0
	355	113.867	355	190.896		355	11.715	355	32.505		355	335.946	355	346.291		355	94.415	355	135.58		355	1	355	0		355	0	355	1		355	1	355	1		355	4	355	2		355	13	355	0
	356	101.972	356	209.309		356	7.506	356	42.691		356	344.392	356	331.987		356	96.158	356	125.842		356	0	356	0		356	1	356	2		356	1	356	1		356	2	356	2		356	10	356	0
	357	109.584	357	234.969		357	20.82	357	38.367		357	338.514	357	305.36		357	87.41	357	126.224		357	0	357	0		357	1	357	2		357	1	357	0		357	2	357	3		357	7	357	0
	358	89.145	358	249.45		358	6.881	358	48.043		358	360.956	358	290.548		358	106.214	358	119.864		358	0	358	1		358	1	358	1		358	0	358	0		358	1	358	3		358	11	358	0
	359	113.982	359	224.871		359	9.151	359	52.289		359	332.932	359	314.931		359	102.411	359	115.262		359	1	359	0		359	4	359	0		359	1	359	1		359	2	359	4		359	12	359	0
	360	86.634	360	219.061		360	7.488	360	42.749		360	359.141	360	316.558		360	100.869	360	121.279		360	1	360	0		360	3	360	1		360	1	360	1		360	4	360	3		360	10	360	0
	361	134.338	361	220.064		361	27.654	361	36.991		361	318.363	361	316.999		361	89.216	361	124.234		361	1	361	0		361	2	361	2		361	0	361	0		361	4	361	5		361	10	361	0
	362	160.762	362	233.59		362	30.958	362	37.335		362	294.267	362	298.203		362	87.332	362	126.251		362	0	362	0		362	3	362	1		362	0	362	0		362	3	362	2		362	8	362	0
	363	117.898	363	258.998		363	30.569	363	33.164		363	332.491	363	285.747		363	81.306	363	125.535		363	0	363	0		363	2	363	1		363	0	363	0		363	2	363	3		363	8	363	0
	364	86.475	364	253.506		364	6.163	364	46.888		364	358.664	364	294.054		364	101.741	364	119.372		364	0	364	0		364	3	364	2		364	1	364	1		364	2	364	3		364	7	364	0
	365	102.943	365	212.439		365	10.478	365	30.587		365	343.471	365	325.32		365	96.186	365	134.631		365	0	365	0		365	5	365	1		365	1	365	1		365	3	365	2		365	8	365	0
	366	110.367	366	233.005		366	10.227	366	33.554		366	337.985	366	306.058		366	100.83	366	126.955		366	0	366	0		366	1	366	2		366	2	366	0		366	3	366	2		366	8	366	0
	367	119.208	367	222.192		367	23.992	367	35.938		367	333.888	367	319.596		367	91.036	367	123.262		367	0	367	0		367	3	367	1		367	1	367	0		367	1	367	1		367	8	367	0
	368	102.844	368	238.844		368	11.505	368	36.555		368	342.913	368	305.298		368	101.032	368	126.532		368	0	368	0		368	3	368	2		368	4	368	1		368	3	368	2		368	7	368	0
	369	113.567	369	229.686		369	9.653	369	33.247		369	335.914	369	316.24		369	97.053	369	128.531		369	0	369	0		369	0	369	1		369	1	369	0		369	3	369	3		369	11	369	0
	370	119.576	370	215.968		370	15.922	370	30.199		370	329.149	370	320.232		370	96.615	370	128.546		370	0	370	0		370	2	370	2		370	1	370	0		370	0	370	2		370	10	370	0
	371	90.766	371	225.133		371	15.546	371	35.404		371	354.698	371	317.406		371	91.905	371	130.449		371	0	371	0		371	4	371	2		371	2	371	0		371	3	371	2		371	10	371	0
	372	150.981	372	202.502		372	26.469	372	33.801		372	299.537	372	340.008		372	93.017	372	140.329		372	0	372	1		372	5	372	2		372	2	372	2		372	1	372	1		372	11	372	0
	373	125.318	373	245.984		373	32.367	373	38.403		373	325.223	373	298.278		373	83.999	373	123.675		373	0	373	1		373	4	373	1		373	2	373	1		373	2	373	1		373	9	373	0
	374	102.074	374	256.723		374	6.088	374	34.865		374	343.503	374	288.401		374	103.137	374	129.13		374	0	374	0		374	2	374	2		374	2	374	1		374	1	374	2		374	8	374	0
	375	92.442	375	224.075		375	7.587	375	44.891		375	353.683	375	309.431		375	99.419	375	116.662		375	2	375	0		375	3	375	2		375	2	375	1		375	0	375	1		375	8	375	0
	376	86.231	376	247.494		376	6.793	376	37.799		376	358.652	376	296.427		376	100.047	376	130.874		376	0	376	0		376	4	376	0		376	3	376	0		376	3	376	1		376	10	376	0
	377	100.027	377	208.601		377	9.193	377	29.573		377	345.865	377	334.928		377	99.085	377	136.005		377	0	377	1		377	3	377	1		377	2	377	1		377	3	377	3		377	6	377	0
	378	128.876	378	207.713		378	26.728	378	33.133		378	320.573	378	338.162		378	87.969	378	135.867		378	1	378	0		378	2	378	1		378	1	378	1		378	2	378	3		378	12	378	0
	379	98.863	379	204.137		379	12.001	379	38.066		379	344.841	379	335.257		379	101.298	379	127.623		379	0	379	0		379	0	379	1		379	0	379	0		379	4	379	1		379	12	379	0
	380	113.373	380	257.331		380	8.271	380	41.883		380	332.983	380	282.925		380	103.883	380	132.868		380	0	380	1		380	2	380	2		380	1	380	0		380	4	380	3		380	9	380	0
	381	133.647	381	253.42		381	16.16	381	37.814		381	311.702	381	287.599		381	89.054	381	126.077		381	0	381	0		381	2	381	2		381	1	381	0		381	3	381	4		381	8	381	0
	382	114.589	382	250.027		382	9.376	382	37.509		382	331.793	382	290.139		382	97.963	382	129.342		382	0	382	0		382	7	382	2		382	1	382	1		382	3	382	3		382	15	382	0
	383	119.227	383	244.76		383	20.526	383	39.91		383	328.832	383	297.242		383	95.116	383	118.756		383	0	383	0		383	7	383	1		383	3	383	0		383	3	383	1		383	8	383	0
	384	133.753	384	233.928		384	17.495	384	46.546		384	310.48	384	305.651		384	96.545	384	116.416		384	1	384	0		384	4	384	1		384	3	384	0		384	2	384	3		384	8	384	0
	385	154.249	385	245.003		385	28.972	385	32.489		385	295.987	385	293.502		385	90.354	385	127.495		385	0	385	1		385	1	385	1		385	1	385	0		385	0	385	4		385	10	385	0
	386	136.815	386	222.426		386	15.563	386	37.95		386	310.678	386	319.359		386	87.857	386	123.833		386	2	386	0		386	1	386	2		386	0	386	0		386	1	386	1		386	6	386	0
	387	138.394	387	275.203		387	23.172	387	39.463		387	313.405	387	267.678		387	93.125	387	124.567		387	0	387	1		387	3	387	1		387	1	387	0		387	2	387	3		387	8	387	0
	388	138.165	388	227.306		388	23.37	388	43.87		388	310.889	388	316.699		388	88.743	388	120.393		388	2	388	0		388	2	388	1		388	0	388	0		388	2	388	2		388	8	388	0
	389	135.613	389	239.412		389	15.396	389	37.556		389	312.055	389	304.859		389	98.58	389	127.186		389	1	389	0		389	2	389	2		389	1	389	0		389	2	389	3		389	10	389	0
	390	144.103	390	249.981		390	32.443	390	39.052		390	305.252	390	294.546		390	84.438	390	129.617		390	3	390	0		390	2	390	2		390	2	390	0		390	0	390	4		390	7	390	0
	391	121.998	391	255.759		391	11.659	391	38.959		391	325.391	391	289.209		391	100.992	391	124.634		391	0	391	1		391	2	391	2		391	0	391	0		391	3	391	2		391	8	391	0
	392	125.71	392	207.76		392	28.155	392	49.887		392	326.533	392	334.63		392	88.796	392	111.637		392	1	392	0		392	2	392	1		392	1	392	1		392	1	392	3		392	7	392	0
	393	144.947	393	242.725		393	25.76	393	29.709		393	306.079	393	300.143		393	90.068	393	133.99		393	0	393	0		393	3	393	1		393	1	393	0		393	0	393	5		393	12	393	0
	394	136.602	394	246.154		394	13.026	394	36.47		394	308.923	394	294.187		394	94.121	394	124.618		394	1	394	0		394	2	394	2		394	1	394	0		394	2	394	3		394	10	394	0
	395	111.845	395	242.422		395	13.025	395	37.486		395	333.056	395	292.9		395	94.878	395	128.886		395	0	395	0		395	1	395	2		395	1	395	0		395	3	395	2		395	7	395	0
	396	159.07	396	237.141		396	16.364	396	39.325		396	287.309	396	303.398		396	94.956	396	122.249		396	0	396	0		396	1	396	3		396	2	396	1		396	2	396	2		396	8	396	0
	397	143.284	397	260.34		397	20.964	397	45.72		397	304.932	397	282.324		397	97.697	397	111.053		397	0	397	0		397	5	397	1		397	2	397	1		397	0	397	2		397	8	397	0
	398	143.058	398	248.512		398	33.547	398	42.364		398	302.287	398	295.137		398	83.009	398	121.383		398	1	398	0		398	5	398	1		398	2	398	0		398	0	398	2		398	9	398	0
	399	103.43	399	251.784		399	11.243	399	36.918		399	344.866	399	288.563		399	96.25	399	125.781		399	0	399	0		399	5	399	1		399	3	399	1		399	1	399	3		399	7	399	0
	400	131.921	400	196.281		400	13.332	400	27.523		400	314.425	400	340.007		400	94.093	400	131.801		400	0	400	0		400	5	400	1		400	2	400	1		400	2	400	1		400	6	400	0
	401	143.425	401	214.031		401	23.667	401	42.003		401	305.031	401	326.563		401	88.071	401	127.64		401	0	401	1		401	4	401	2		401	2	401	2		401	3	401	2		401	10	401	0
	402	109.022	402	268.162		402	9.279	402	36.282		402	338.922	402	279.735		402	102.431	402	127.125		402	1	402	1		402	2	402	2		402	1	402	0		402	3	402	2		402	8	402	0
	403	134.13	403	249.612		403	12.471	403	52.29		403	309.19	403	289.841		403	93.149	403	121.03		403	1	403	0		403	2	403	2		403	0	403	1		403	2	403	3		403	6	403	0
	404	106.171	404	252.492		404	12.928	404	45.995		404	339.676	404	296.24		404	96.883	404	122.809		404	0	404	1		404	4	404	2		404	2	404	0		404	1	404	2		404	13	404	0
	405	83.374	405	257.452		405	5.505	405	39.751		405	362.65	405	288.429		405	104.576	405	120.607		405	0	405	1		405	3	405	2		405	0	405	0		405	0	405	3		405	11	405	0
	406	114.729	406	218.779		406	10.101	406	45.115		406	336.154	406	321.843		406	100.847	406	112.674		406	0	406	0		406	1	406	2		406	0	406	1		406	2	406	3		406	12	406	0
	407	94.827	407	226.287		407	9.603	407	23.586		407	353.554	407	315.953		407	100.599	407	135.215		407	2	407	0		407	2	407	2		407	3	407	0		407	3	407	2		407	7	407	0
	408	111.884	408	198.635		408	10.306	408	34.08		408	333.723	408	342.979		408	96.349	408	126.989		408	0	408	1		408	4	408	2		408	2	408	0		408	2	408	4		408	6	408	0
	409	101.093	409	209.467		409	10.068	409	32.9		409	343.025	409	323.595		409	103.537	409	135.112		409	2	409	0		409	4	409	2		409	3	409	0		409	3	409	1		409	6	409	0
	410	83.12	410	216.764		410	9.364	410	42.329		410	366.359	410	326.439		410	98.226	410	123.861		410	1	410	0		410	4	410	1		410	2	410	0		410	0	410	2		410	7	410	0
	411	82.03	411	242.082		411	6.445	411	40.148		411	362.813	411	302.864		411	108.053	411	131.56		411	1	411	1		411	4	411	3		411	2	411	0		411	3	411	3		411	8	411	0
	412	107.131	412	204.042		412	11.386	412	37.303		412	337.939	412	341.871		412	100.894	412	124.955		412	0	412	0		412	1	412	2		412	1	412	0		412	4	412	3		412	13	412	0
	413	82.643	413	259.631		413	5.29	413	49.065		413	363.047	413	288.227		413	103.268	413	120.495		413	1	413	1		413	2	413	2		413	1	413	1		413	1	413	2		413	13	413	0
	414	133.553	414	234.212		414	17.301	414	41.69		414	311.745	414	309.982		414	89.425	414	119.705		414	0	414	0		414	3	414	1		414	0	414	1		414	3	414	4		414	7	414	0
	415	103.056	415	247.076		415	7.831	415	41.803		415	340.404	415	295.602		415	97.899	415	123.264		415	0	415	1		415	4	415	0		415	3	415	0		415	2	415	4		415	8	415	0
	416	103.886	416	209.798		416	9.583	416	35.524		416	340.716	416	335.032		416	99.028	416	131.464		416	1	416	0		416	3	416	1		416	2	416	1		416	3	416	1		416	9	416	0
	417	116.991	417	223.655		417	7.165	417	41.275		417	328.981	417	321.958		417	102.07	417	129.434		417	0	417	0		417	9	417	1		417	3	417	0		417	2	417	2		417	8	417	0
	418	111.815	418	160.66		418	5.777	418	24.361		418	334.652	418	384.154		418	101.687	418	144.472		418	0	418	0		418	0	418	2		418	0	418	0		418	2	418	3		418	8	418	0
	419	98.319	419	172.179		419	5.769	419	11.558		419	346.581	419	362.258		419	106.816	419	144.681		419	2	419	0		419	6	419	2		419	3	419	0		419	4	419	3		419	7	419	0
	420	118.77	420	215.916		420	11.554	420	36.212		420	328.256	420	325.668		420	98.425	420	126.076		420	0	420	1		420	4	420	1		420	3	420	1		420	2	420	2		420	10	420	0
	421	88.983	421	256.64		421	3.882	421	39.073		421	357.671	421	289.531		421	105.737	421	125.011		421	0	421	0		421	5	421	2		421	4	421	0		421	4	421	4		421	10	421	0
	422	85.761	422	202.226		422	5.364	422	36.269		422	359.336	422	341.974		422	97.437	422	128.633		422	0	422	0		422	2	422	2		422	1	422	0		422	2	422	3		422	11	422	0
	423	101.176	423	214.464		423	15.296	423	36.427		423	342.321	423	329.535		423	93.306	423	129.107		423	0	423	0		423	4	423	2		423	2	423	1		423	2	423	2		423	3	423	1
	424	126.509	424	181.985		424	14.506	424	37.456		424	319.42	424	354.118		424	94.694	424	124.825		424	1	424	0		424	2	424	2		424	3	424	1		424	4	424	3		424	11	424	0
	425	109.72	425	223.045		425	12.18	425	29.936		425	340.267	425	317.828		425	96.663	425	135.216		425	0	425	0		425	7	425	2		425	4	425	1		425	2	425	3		425	10	425	0
	426	122.677	426	173.054		426	18.396	426	12.651		426	321.347	426	368.62		426	88.063	426	152.876		426	0	426	0		426	4	426	2		426	4	426	0		426	3	426	2		426	5	426	0
	427	103.252	427	196.91		427	16.449	427	35.525		427	346.852	427	343.723		427	99.775	427	122.883		427	0	427	2		427	4	427	2		427	1	427	1		427	1	427	3		427	10	427	0
	428	104.552	428	268.22		428	4.473	428	47.541		428	343.287	428	275.778		428	102.95	428	116.074		428	0	428	1		428	6	428	2		428	3	428	1		428	1	428	3		428	12	428	0
	429	105.477	429	246.465		429	10.538	429	43.955		429	341.176	429	296.941		429	102.521	429	119.341		429	0	429	0		429	5	429	0		429	2	429	0		429	1	429	3		429	6	429	0
	430	101.998	430	248.448		430	5.399	430	41.781		430	345.934	430	296.905		430	106.534	430	124.459		430	0	430	1		430	3	430	0		430	1	430	1		430	2	430	3		430	8	430	0
	431	103.078	431	246.705		431	9.568	431	44.385		431	345.198	431	294.779		431	102.813	431	118.594		431	0	431	1		431	2	431	1		431	1	431	0		431	2	431	4		431	10	431	0
	432	111.687	432	245.509		432	7.771	432	40.394		432	332.183	432	296.526		432	103.11	432	116.225		432	0	432	1		432	2	432	2		432	4	432	1		432	2	432	3		432	8	432	0
	433	107.007	433	241.929		433	5.769	433	35.069		433	340.913	433	302.308		433	98.521	433	127.026		433	0	433	0		433	3	433	1		433	2	433	0		433	3	433	4		433	9	433	0
	434	106.907	434	233.448		434	4.868	434	34.781		434	337.96	434	311.013		434	109.166	434	132.587		434	0	434	0		434	6	434	2		434	3	434	1		434	2	434	4		434	11	434	0
	435	108.313	435	167.415		435	9.068	435	21.65		435	335.939	435	378.842		435	99.266	435	151.637		435	1	435	0		435	1	435	1		435	1	435	1		435	2	435	3		435	6	435	0
	436	109.522	436	210.992		436	9.828	436	35.939		436	337.613	436	330.972		436	97.157	436	126.109		436	1	436	0		436	5	436	1		436	4	436	1		436	1	436	1		436	3	436	0
	437	109.928	437	249.452		437	13.055	437	49.116		437	338.345	437	295.746		437	97.395	437	114.349		437	1	437	0		437	2	437	0		437	0	437	1		437	3	437	3		437	9	437	0
	438	105.011	438	197.012		438	5.307	438	40.937		438	340.458	438	345.215		438	109.736	438	119.337		438	0	438	0		438	2	438	1		438	1	438	1		438	1	438	2		438	7	438	0
	439	117.562	439	246.102		439	15.865	439	44.442		439	326.73	439	298.683		439	91.118	439	118.241		439	0	439	0		439	4	439	1		439	2	439	1		439	3	439	2		439	4	439	0
	440	150.278	440	205.129		440	15.423	440	28.524		440	299.928	440	333.804		440	95.283	440	126.386		440	0	440	0		440	2	440	2		440	1	440	0		440	3	440	2		440	8	440	0
	441	109.929	441	211.61		441	6.849	441	41.583		441	335.545	441	328.682		441	101.576	441	125.775		441	2	441	0		441	4	441	2		441	3	441	1		441	1	441	2		441	4	441	0
	442	118.932	442	233.245		442	10.498	442	41.582		442	326.611	442	312.992		442	94.156	442	126.627		442	0	442	0		442	3	442	2		442	1	442	0		442	1	442	4		442	9	442	0
	443	104.075	443	240.243		443	8.897	443	54.229		443	342.661	443	300.711		443	99.137	443	107.799		443	2	443	0		443	5	443	2		443	1	443	0		443	3	443	2		443	13	443	0
	444	94.575	444	242.253		444	12.901	444	34.581		444	352.084	444	301.688		444	96.38	444	130.585		444	0	444	0		444	1	444	2		444	2	444	1		444	2	444	1		444	10	444	0
	445	84.144	445	202.778		445	8.702	445	47.632		445	358.569	445	343.423		445	101.061	445	108.948		445	0	445	1		445	3	445	1		445	0	445	1		445	4	445	3		445	9	445	0
	446	111.521	446	218.343		446	10.195	446	40.799		446	331.047	446	324.765		446	97.798	446	126.814		446	1	446	1		446	5	446	2		446	0	446	1		446	3	446	2		446	11	446	0
	447	119.034	447	209.359		447	8.998	447	39.89		447	328.296	447	326.305		447	99.998	447	124.087		447	0	447	0		447	6	447	1		447	1	447	1		447	2	447	1		447	11	447	0
	448	110.218	448	218.198		448	7.789	448	36.861		448	334.517	448	325.507		448	99.689	448	131.662		448	0	448	1		448	0	448	2		448	1	448	1		448	3	448	2		448	7	448	0
	449	96.465	449	257.93		449	6.951	449	33.031		449	348.975	449	283.754		449	101.4	449	127.461		449	0	449	1		449	2	449	2		449	1	449	0		449	1	449	2		449	9	449	0
	450	91.977	450	225.561		450	5.386	450	31.735		450	356.274	450	316.49		450	103.025	450	138.947		450	0	450	1		450	3	450	1		450	0	450	0		450	3	450	4		450	12	450	0
	451	87.187	451	248.149		451	6.45	451	36.239		451	357.798	451	290.551		451	109.969	451	126.914		451	1	451	1		451	1	451	1		451	1	451	0		451	2	451	1		451	10	451	0
	452	109.069	452	240.793		452	11.93	452	31.585		452	337.754	452	300.76		452	97.235	452	127.087		452	0	452	1		452	3	452	0		452	2	452	0		452	0	452	2		452	11	452	0
	453	140.261	453	246.325		453	10.855	453	36.643		453	307.709	453	297.627		453	99.881	453	129.748		453	0	453	0		453	2	453	0		453	1	453	2		453	1	453	4		453	8	453	0
	454	103.215	454	234.575		454	6.34	454	27.191		454	343.554	454	308.569		454	101.582	454	142.242		454	2	454	0		454	4	454	0		454	2	454	2		454	2	454	3		454	6	454	1
	455	102.773	455	254.944		455	6.694	455	35.385		455	346.371	455	288.845		455	102.407	455	127.995		455	1	455	0		455	1	455	1		455	1	455	0		455	3	455	4		455	10	455	0
	456	90.423	456	263.452		456	6.613	456	37.812		456	356.697	456	273.673		456	99.495	456	121.159		456	1	456	1		456	1	456	1		456	1	456	2		456	3	456	1		456	9	456	1
	457	120.206	457	244.312		457	11.539	457	34.594		457	327.391	457	291.092		457	98.909	457	124.909		457	0	457	0		457	1	457	1		457	1	457	0		457	3	457	2		457	8	457	0
	458	137.756	458	233.819		458	12.317	458	32.597		458	308.924	458	305.575		458	98.033	458	124.429		458	0	458	0		458	1	458	1		458	1	458	0		458	4	458	3		458	12	458	0
	459	108.274	459	235.201		459	8.21	459	45.28		459	338.391	459	303.138		459	101.79	459	128.941		459	1	459	0		459	2	459	0		459	1	459	0		459	1	459	4		459	8	459	0
	460	109.536	460	256.288		460	6.201	460	36.544		460	338.928	460	282.768		460	109.208	460	120.41		460	1	460	3		460	4	460	1		460	1	460	2		460	0	460	3		460	13	460	1
	461	101.906	461	252.478		461	7.773	461	39.548		461	342.652	461	288.919		461	101.612	461	120.841		461	2	461	0		461	2	461	1		461	1	461	0		461	1	461	2		461	9	461	0
	462	99.482	462	200.137		462	11.748	462	21.358		462	344.563	462	344.789		462	102.186	462	137.53		462	1	462	2		462	2	462	1		462	1	462	0		462	1	462	1		462	9	462	0
	463	108.727	463	178.271		463	8.753	463	20.565		463	339.933	463	366.617		463	99.251	463	142.624		463	1	463	0		463	2	463	1		463	0	463	1		463	1	463	3		463	8	463	0
	464	109.49	464	190.722		464	7.033	464	25.124		464	335.39	464	347.997		464	101.722	464	139.048		464	2	464	0		464	4	464	1		464	1	464	0		464	2	464	2		464	9	464	0
	465	104.847	465	192.459		465	6.463	465	33.726		465	339.857	465	354.114		465	104.194	465	132.194		465	0	465	0		465	4	465	1		465	1	465	0		465	3	465	2		465	9	465	0
	466	104.939	466	210.661		466	11.53	466	40.652		466	342.774	466	332.848		466	98.945	466	127.431		466	1	466	0		466	4	466	1		466	1	466	0		466	3	466	2		466	9	466	0
	467	100.39	467	268.995		467	15.859	467	39.849		467	342.856	467	277.942		467	93.103	467	122.816		467	2	467	0		467	2	467	1		467	1	467	1		467	2	467	2		467	10	467	0
	468	92.899	468	258.258		468	10.453	468	43.65		468	354.71	468	283.04		468	97.828	468	116.15		468	2	468	0		468	5	468	2		468	2	468	0		468	4	468	3		468	11	468	0
	469	109.033	469	242.557		469	18.752	469	36.906		469	336.533	469	298.163		469	87.311	469	128.794		469	0	469	0		469	3	469	2		469	3	469	0		469	3	469	2		469	12	469	0
	470	137.41	470	230.579		470	14.984	470	49.287		470	308.671	470	311.362		470	96.205	470	112.813		470	1	470	0		470	2	470	2		470	1	470	2		470	3	470	1		470	12	470	0
	471	103.092	471	199.182		471	15.169	471	38.581		471	342.325	471	343.905		471	95.43	471	124.758		471	1	471	0		471	2	471	2		471	1	471	0		471	2	471	0		471	12	471	0
	472	125.336	472	203.728		472	15.371	472	35.284		472	320.365	472	336.447		472	93.532	472	123.968		472	0	472	1		472	3	472	2		472	1	472	0		472	5	472	2		472	9	472	0
	473	84.071	473	221.966		473	9.106	473	45.232		473	357.476	473	319.38		473	103.497	473	109.447		473	0	473	1		473	3	473	2		473	3	473	0		473	2	473	3		473	11	473	0
	474	84.514	474	273.289		474	14.043	474	44.825		474	359.961	474	272.366		474	97.755	474	121.288		474	1	474	1		474	2	474	1		474	2	474	1		474	2	474	2		474	8	474	0
	475	101.417	475	239.287		475	7.318	475	41.029		475	344.921	475	303.397		475	102.38	475	130.877		475	1	475	0		475	1	475	1		475	1	475	1		475	1	475	3		475	11	475	0
	476	79.068	476	205.469		476	5.485	476	41.434		476	364.456	476	337.726		476	103.424	476	125.725		476	0	476	0		476	1	476	2		476	1	476	0		476	1	476	2		476	8	476	0
	477	97.711	477	205.798		477	10.562	477	40.271		477	352.299	477	335.875		477	95.092	477	118.4		477	0	477	0		477	3	477	1		477	0	477	1		477	3	477	2		477	9	477	0
	478	73.85	478	219.391		478	10.871	478	37.67		478	372.383	478	321.828		478	100.909	478	129.31		478	0	478	0		478	4	478	2		478	1	478	0		478	2	478	3		478	13	478	0
	479	104.478	479	189.56		479	11.636	479	40.507		479	343.761	479	348.134		479	100.052	479	122.707		479	0	479	1		479	1	479	1		479	1	479	0		479	3	479	4		479	11	479	0
	480	114.879	480	221.312		480	11.903	480	30.628		480	332.378	480	324.903		480	96.955	480	131.67		480	0	480	2		480	2	480	2		480	1	480	0		480	3	480	4		480	9	480	0
	481	121.009	481	225.764		481	17.428	481	37.084		481	326.527	481	312.309		481	89.656	481	129.043		481	0	481	0		481	2	481	2		481	1	481	0		481	2	481	2		481	10	481	0
	482	101.839	482	214.943		482	11.236	482	36.475		482	342.179	482	322.747		482	103.028	482	122.995		482	2	482	0		482	1	482	0		482	1	482	1		482	3	482	4		482	9	482	0
	483	101.615	483	204.327		483	9.545	483	17.364		483	341.629	483	332.665		483	99.054	483	142.167		483	1	483	0		483	1	483	1		483	0	483	1		483	1	483	3		483	8	483	0
	484	111.266	484	177.117		484	17.659	484	25.892		484	336.377	484	369.432		484	93.582	484	136.981		484	1	484	0		484	2	484	1		484	1	484	0		484	2	484	2		484	10	484	0
	485	99.595	485	187.29		485	9.909	485	24.882		485	346.806	485	352.807		485	99.086	485	132.247		485	1	485	0		485	1	485	2		485	1	485	1		485	2	485	2		485	14	485	0
	486	111.591	486	199.891		486	10.703	486	18.263		486	335.41	486	342.321		486	97.927	486	142.667		486	1	486	0		486	3	486	2		486	1	486	1		486	3	486	3		486	8	486	0
	487	98.027	487	213.93		487	8.443	487	36.339		487	348.442	487	324.065		487	104.833	487	124.38		487	0	487	0		487	0	487	2		487	1	487	1		487	4	487	2		487	10	487	0
	488	103.249	488	266.627		488	9.392	488	41.228		488	344.089	488	274.048		488	98.835	488	128.022		488	0	488	0		488	1	488	1		488	1	488	1		488	3	488	3		488	12	488	0
	489	129.596	489	240.378		489	19.885	489	37.777		489	315.399	489	303.18		489	90.544	489	124.493		489	0	489	0		489	4	489	1		489	1	489	0		489	2	489	7		489	12	489	0
	490	125.438	490	221.474		490	20.115	490	34.496		490	319.534	490	320.266		490	87.872	490	129.573		490	2	490	0		490	1	490	1		490	1	490	1		490	2	490	3		490	10	490	0
	491	99.322	491	263.676		491	12.365	491	44.644		491	348.827	491	280.514		491	95.82	491	117.472		491	0	491	3		491	2	491	2		491	1	491	1		491	0	491	2		491	11	491	0
	492	111.704	492	251.795		492	22.462	492	34.059		492	334.128	492	291.59		492	88.412	492	122.774		492	0	492	0		492	1	492	2		492	1	492	0		492	1	492	5		492	12	492	0
	493	118.556	493	224.266		493	16.264	493	16.379		493	329	493	320.035		493	91.507	493	152.809		493	0	493	0		493	3	493	1		493	1	493	1		493	4	493	3		493	11	493	0
	494	132.825	494	217.2		494	25.93	494	36.634		494	315.35	494	327.479		494	88.735	494	126.371		494	1	494	1		494	1	494	0		494	3	494	0		494	3	494	1		494	9	494	0
	495	97.892	495	166.361		495	16.403	495	27.174		495	344.737	495	375.263		495	98.377	495	138.717		495	0	495	0		495	0	495	2		495	1	495	0		495	4	495	4		495	11	495	0
	496	175.851	496	182.29		496	33.522	496	20.636		496	273.53	496	361.557		496	81.203	496	142.057		496	1	496	0		496	3	496	1		496	1	496	0		496	3	496	5		496	10	496	0
	497	135.199	497	229.27		497	12.777	497	29.08		497	310.393	497	312.964		497	91.482	497	132.936		497	0	497	0		497	3	497	2		497	2	497	0		497	3	497	3		497	9	497	0
	498	89.498	498	252.914		498	4.327	498	31.455		498	357.359	498	286.841		498	104.389	498	131.331		498	0	498	1		498	1	498	2		498	2	498	0		498	2	498	3		498	11	498	0
	499	84.477	499	244.485		499	9.173	499	31.997		499	363.714	499	300.809		499	96.959	499	130.796		499	0	499	0		499	2	499	1		499	0	499	1		499	4	499	3		499	13	499	0
	500	95.55	500	248.093		500	11.775	500	34.991		500	346.758	500	294.207		500	96	500	131.798		500	0	500	0		500	2	500	0		500	1	500	0		500	2	500	2		500	14	500	0
	501	70.968	501	160.841		501	10.541	501	38.912		501	371.46	501	381.962		501	97.781	501	126.561		501	0	501	0		501	0	501	1		501	1	501	2		501	1	501	1		501	12	501	1
	502	86.082	502	215.964		502	8.532	502	39.302		502	357.994	502	322.403		502	99.628	502	123.217		502	0	502	2		502	3	502	1		502	1	502	1		502	1	502	4		502	11	502	0
	503	132.149	503	171.235		503	7.665	503	16.395		503	317.156	503	364.541		503	105.687	503	141.687		503	0	503	0		503	1	503	2		503	1	503	1		503	2	503	3		503	6	503	1
	504	104.207	504	236.31		504	13.607	504	37.665		504	341.599	504	307.886		504	86.538	504	131.635		504	0	504	1		504	2	504	2		504	1	504	0		504	1	504	4		504	11	504	0
	505	101.765	505	260.084		505	9.867	505	41.208		505	340.929	505	281.172		505	101.061	505	123.874		505	0	505	0		505	1	505	1		505	2	505	1		505	2	505	4		505	8	505	0
	506	112.26	506	197.815		506	12.041	506	37.484		506	334.047	506	343.407		506	97.875	506	121.106		506	0	506	1		506	2	506	1		506	2	506	1		506	1	506	2		506	8	506	0
	507	124.04	507	166.333		507	6.954	507	17.33		507	328.79	507	374.348		507	99.39	507	144.991		507	0	507	0		507	2	507	2		507	0	507	0		507	3	507	2		507	11	507	0
	508	123.925	508	228.742		508	10.219	508	47.748		508	322.09	508	319.104		508	99.722	508	123.638		508	1	508	1		508	1	508	1		508	1	508	1		508	4	508	2		508	12	508	0
	509	145.769	509	202.743		509	17.6	509	21.727		509	298.282	509	333.038		509	96.497	509	147.19		509	0	509	0		509	2	509	2		509	1	509	1		509	3	509	2		509	7	509	1
	510	109.027	510	206.977		510	10.577	510	44.703		510	336.569	510	330.564		510	101.285	510	120.615		510	0	510	0		510	2	510	1		510	1	510	1		510	3	510	1		510	8	510	0
	511	89.419	511	155.098		511	7.816	511	17.38		511	359.97	511	381.303		511	103.592	511	139.051		511	0	511	0		511	2	511	0		511	0	511	2		511	2	511	1		511	10	511	1
	512	125.352	512	206.672		512	27.322	512	20.297		512	327.662	512	329.995		512	85.069	512	139.428		512	0	512	0		512	2	512	2		512	1	512	1		512	1	512	3		512	8	512	0
	513	128.553	513	194.4		513	12.723	513	17.749		513	316.458	513	348.685		513	94.467	513	139.23		513	0	513	0		513	5	513	1		513	1	513	2		513	2	513	3		513	6	513	0
	514	119.088	514	155.644		514	15.053	514	39.446		514	325.663	514	387.779		514	95.648	514	122.706		514	0	514	0		514	2	514	2		514	1	514	1		514	3	514	2		514	8	514	0
	515	109.913	515	152.995		515	12.247	515	30.493		515	331.265	515	387.223		515	97.241	515	126.232		515	1	515	0		515	2	515	1		515	1	515	1		515	2	515	6		515	12	515	0
	516	130.27	516	223.533		516	18.545	516	32.413		516	311.787	516	322.127		516	85.3	516	124.092		516	0	516	1		516	3	516	1		516	0	516	0		516	1	516	3		516	10	516	0
	517	124.957	517	221.789		517	14.007	517	35.161		517	324.025	517	323.203		517	99.857	517	122.023		517	0	517	0		517	4	517	1		517	2	517	1		517	1	517	3		517	6	517	0
	518	124.033	518	212.553		518	14.897	518	41.152		518	323.521	518	328.833		518	100.292	518	117.023		518	0	518	0		518	1	518	1		518	1	518	1		518	4	518	2		518	10	518	0
	519	133.686	519	206.63		519	9.179	519	21.655		519	312.389	519	326.658		519	97.093	519	140.683		519	0	519	0		519	0	519	2		519	1	519	1		519	2	519	2		519	10	519	0
	520	114.992	520	208.637		520	15.105	520	29.43		520	331.327	520	334.767		520	95.264	520	134.435		520	0	520	0		520	2	520	1		520	0	520	1		520	1	520	3		520	6	520	0
	521	127.805	521	164.243		521	20.905	521	27.521		521	320.031	521	384.463		521	90.371	521	139.887		521	0	521	0		521	3	521	2		521	3	521	0		521	2	521	2		521	11	521	0
	522	101.89	522	201.264		522	9.734	522	29.598		522	344.799	522	343.83		522	97.74	522	140.407		522	0	522	0		522	0	522	0		522	1	522	0		522	3	522	2		522	9	522	0
	523	95.427	523	241.349		523	14.24	523	33.723		523	349.634	523	303.142		523	95.303	523	130.678		523	0	523	1		523	4	523	1		523	1	523	0		523	2	523	2		523	9	523	0
	524	116.201	524	185.899		524	12.132	524	24.327		524	327.644	524	357.831		524	96.108	524	142.181		524	1	524	0		524	1	524	0		524	1	524	0		524	3	524	1		524	12	524	0
	525	123.873	525	188.595		525	14.068	525	28.045		525	319.552	525	349.288		525	95.025	525	134.089		525	0	525	1		525	2	525	2		525	1	525	1		525	2	525	0		525	9	525	0
	526	116.438	526	176.749		526	17.413	526	18.027		526	328.75	526	366.74		526	88.426	526	139.599		526	0	526	1		526	1	526	1		526	0	526	0		526	3	526	2		526	10	526	0
	527	98.984	527	228.688		527	9.513	527	33.335		527	346.554	527	317.225		527	99.956	527	132.488		527	0	527	0		527	3	527	2		527	0	527	0		527	5	527	3		527	7	527	0
	528	87.95	528	199.73		528	5.681	528	29.459		528	359.458	528	341.27		528	107.085	528	137.681		528	0	528	0		528	4	528	1		528	1	528	1		528	4	528	2		528	9	528	0
	529	85.053	529	194.548		529	8.773	529	25.854		529	361.897	529	348.844		529	102.21	529	132.266		529	0	529	0		529	1	529	1		529	1	529	0		529	2	529	2		529	12	529	0
	530	88.095	530	189.676		530	10.353	530	31.567		530	360.463	530	355.704		530	102.249	530	137.487		530	0	530	0		530	6	530	2		530	0	530	1		530	3	530	1		530	11	530	0
	531	127.678	531	206.389		531	26.9	531	31.784		531	318.794	531	339.259		531	83.744	531	135.712		531	1	531	0		531	2	531	1		531	1	531	2		531	4	531	2		531	9	531	1
	532	131.959	532	185.473		532	26.48	532	33.777		532	316.11	532	355.327		532	84.547	532	131.528		532	0	532	0		532	3	532	1		532	0	532	1		532	1	532	1		532	11	532	0
	533	85.135	533	250.821		533	9.045	533	42.353		533	361.178	533	295.918		533	102.28	533	129.802		533	1	533	2		533	2	533	1		533	1	533	0		533	4	533	4		533	10	533	0
	534	83.822	534	214.367		534	9.696	534	29.133		534	362.51	534	321.678		534	98.168	534	135.635		534	0	534	0		534	1	534	0		534	2	534	1		534	2	534	2		534	11	534	0
	535	128.083	535	219.789		535	23.831	535	33.621		535	320.207	535	320.122		535	88.599	535	131.082		535	1	535	0		535	2	535	0		535	1	535	0		535	3	535	3		535	10	535	0
	536	93.605	536	198.992		536	5.536	536	34.385		536	355.179	536	343.44		536	110.281	536	128.314		536	1	536	0		536	1	536	0		536	1	536	2		536	3	536	4		536	12	536	0
	537	88.86	537	145.394		537	9.034	537	12.036		537	354.078	537	397.382		537	102.224	537	154.344		537	1	537	0		537	3	537	0		537	1	537	2		537	2	537	2		537	8	537	1
	538	95.412	538	163.79		538	10.88	538	12.434		538	350.177	538	375.501		538	106.731	538	149.204		538	1	538	0		538	3	538	0		538	2	538	2		538	2	538	1		538	8	538	0
	539	99.398	539	185.097		539	13.554	539	43.283		539	344.853	539	347.243		539	93.998	539	119.217		539	0	539	0		539	1	539	0		539	1	539	1		539	1	539	2		539	9	539	0
	540	99.827	540	218.836		540	8.639	540	35.177		540	348.066	540	321.256		540	107.111	540	129.977		540	0	540	1		540	5	540	1		540	3	540	1		540	0	540	4		540	9	540	0
	541	112.672	541	171.136		541	20.41	541	36.535		541	330.726	541	366.247		541	89.05	541	122.312		541	0	541	0		541	5	541	0		541	3	541	0		541	3	541	3		541	9	541	0
	542	100.393	542	222.799		542	9.183	542	48.887		542	346.123	542	313.929		542	98.945	542	114.613		542	0	542	0		542	1	542	2		542	1	542	1		542	3	542	2		542	11	542	0
	543	105.651	543	219.53		543	18.371	543	44.728		543	339.227	543	324.162		543	91.487	543	122.19		543	0	543	0		543	1	543	1		543	2	543	0		543	3	543	2		543	8	543	0
	544	123.411	544	264.6		544	13.798	544	46.649		544	321.171	544	280.441		544	98.186	544	117.717		544	1	544	0		544	1	544	1		544	0	544	1		544	4	544	1		544	13	544	0
	545	94.005	545	248.611		545	12.75	545	40.965		545	352.406	545	284.534		545	93.133	545	121.517		545	1	545	1		545	4	545	0		545	3	545	1		545	3	545	3		545	9	545	0
	546	113.289	546	192.165		546	19.54	546	26.465		546	333.602	546	346.291		546	92.73	546	142.625		546	0	546	0		546	1	546	0		546	1	546	0		546	4	546	2		546	8	546	0
	547	126.67	547	201.371		547	24.136	547	39.772		547	318.986	547	336.425		547	89.191	547	123.666		547	1	547	1		547	0	547	0		547	1	547	0		547	1	547	1		547	9	547	0
	548	108.299	548	188.57		548	14.715	548	26.974		548	341.334	548	352.846		548	93.025	548	141.382		548	0	548	0		548	5	548	0		548	1	548	1		548	3	548	2		548	10	548	0
	549	116.274	549	166.163		549	21.255	549	23.101		549	327.047	549	377.434		549	88.333	549	140.393		549	1	549	1		549	5	549	0		549	4	549	0		549	4	549	1		549	4	549	0
	550	100.133	550	216.904		550	15.167	550	39.341		550	347.071	550	318.068		550	92.012	550	122.999		550	1	550	0		550	2	550	0		550	1	550	0		550	3	550	2		550	7	550	0
	551	94.859	551	214.407		551	14.51	551	36.057		551	348.462	551	321.584		551	97.061	551	131.236		551	0	551	0		551	3	551	1		551	2	551	3		551	2	551	2		551	8	551	1
	552	149.01	552	218.853		552	17.75	552	35.231		552	297.703	552	323.116		552	85.957	552	122.055		552	0	552	0		552	2	552	1		552	1	552	2		552	1	552	3		552	7	552	0
	553	93.298	553	184.713		553	10.265	553	28.392		553	351.032	553	343.781		553	96.662	553	139.163		553	0	553	1		553	2	553	1		553	1	553	1		553	4	553	4		553	12	553	0
	554	99.31	554	191.545		554	17.579	554	30.152		554	346.697	554	344.571		554	97.742	554	137.352		554	1	554	0		554	0	554	1		554	0	554	2		554	4	554	2		554	7	554	0
	555	106.129	555	207.092		555	15.108	555	39.345		555	336.106	555	332.819		555	94.331	555	122.083		555	2	555	0		555	0	555	1		555	0	555	0		555	5	555	2		555	12	555	1
	556	103.272	556	194.237		556	12.062	556	26.412		556	346.451	556	348.873		556	101.193	556	131.59		556	0	556	1		556	0	556	0		556	0	556	0		556	2	556	3		556	13	556	0
	557	115.836	557	173.189		557	14.003	557	31.562		557	329.991	557	368.555		557	95.404	557	126.411		557	0	557	0		557	3	557	0		557	1	557	1		557	3	557	0		557	7	557	0
	558	95.693	558	225.225		558	9.833	558	38.682		558	348.624	558	311.77		558	102	558	116.841		558	0	558	0		558	1	558	1		558	1	558	1		558	1	558	1		558	11	558	0
	559	104.934	559	200.898		559	5.708	559	41.555		559	339.764	559	327.475		559	102.246	559	127.804		559	0	559	0		559	1	559	0		559	1	559	1		559	1	559	1		559	10	559	0
	560	100.078	560	261.443		560	23.493	560	48.349		560	344.91	560	282.801		560	82.841	560	119.392		560	0	560	0		560	0	560	0		560	1	560	1		560	4	560	3		560	9	560	0
	561	130.613	561	244.246		561	32.798	561	44.052		561	316.415	561	298.199		561	78.426	561	128.225		561	0	561	0		561	1	561	0		561	1	561	1		561	4	561	0		561	10	561	0
	562	102.879	562	248.294		562	12.512	562	42.728		562	344.026	562	294.324		562	99.81	562	126.769		562	1	562	2		562	6	562	0		562	2	562	1		562	6	562	3		562	14	562	0
	563	124.056	563	245.054		563	22.896	563	46.111		563	321.668	563	278.498		563	89.005	563	111.562		563	0	563	0		563	2	563	0		563	1	563	0		563	4	563	3		563	11	563	0
	564	106.294	564	238.027		564	16.052	564	52.937		564	340.961	564	300.751		564	94.847	564	112.769		564	0	564	0		564	0	564	0		564	0	564	1		564	4	564	2		564	11	564	0
	565	98.891	565	199.746		565	16.961	565	27.491		565	345.086	565	340.733		565	101.531	565	132.601		565	0	565	0		565	0	565	0		565	1	565	0		565	5	565	2		565	7	565	0
	566	117.808	566	214.547		566	20.718	566	30.686		566	327.274	566	316.135		566	86.095	566	136.184		566	0	566	1		566	1	566	0		566	1	566	0		566	4	566	3		566	8	566	0
	567	129.166	567	272.774		567	22.201	567	39.222		567	316.537	567	266.914		567	88.111	567	121.41		567	1	567	0		567	0	567	0		567	1	567	0		567	4	567	4		567	9	567	0
	568	99.19	568	219.72		568	13.368	568	46.694		568	349.985	568	317.733		568	101.485	568	115.735		568	0	568	0		568	4	568	0		568	0	568	1		568	0	568	2		568	9	568	0
	569	113.033	569	239.768		569	14.564	569	37.601		569	332.183	569	302.945		569	96.085	569	115.077		569	1	569	0		569	3	569	1		569	1	569	1		569	5	569	1		569	10	569	0
	570	115.71	570	252.872		570	18.369	570	34.217		570	330.959	570	288.13		570	94.916	570	130.452		570	0	570	1		570	3	570	0		570	1	570	1		570	3	570	2		570	6	570	1
	571	92.542	571	247.961		571	15.906	571	45.723		571	351.52	571	289.089		571	97.709	571	113.357		571	0	571	1		571	4	571	0		571	0	571	0		571	3	571	2		571	7	571	0
	572	115.498	572	199.026		572	14.248	572	19.827		572	331.678	572	335.456		572	100.826	572	140.201		572	1	572	0		572	2	572	1		572	0	572	0		572	4	572	3		572	9	572	0
	573	113.686	573	229.957		573	16.258	573	46.348		573	332.164	573	311.848		573	90.262	573	111.207		573	0	573	0		573	0	573	0		573	1	573	2		573	3	573	3		573	8	573	0
	574	115.087	574	204.337		574	13.9	574	33.698		574	329.843	574	337.384		574	95.848	574	131.984		574	0	574	0		574	0	574	0		574	1	574	0		574	3	574	2		574	9	574	0
	575	103.553	575	249.468		575	12.2	575	40.906		575	345.222	575	289.39		575	99.72	575	119.577		575	0	575	0		575	3	575	0		575	1	575	0		575	3	575	1		575	15	575	0
	576	112.007	576	241.748		576	15.622	576	33.941		576	337.649	576	298.037		576	94.225	576	128.629		576	0	576	0		576	1	576	0		576	0	576	0		576	2	576	4		576	10	576	0
	577	116.043	577	180.976		577	15.173	577	20.81		577	329.079	577	341.255		577	95.376	577	149.007		577	0	577	0		577	1	577	0		577	1	577	2		577	3	577	2		577	11	577	1
	578	97.865	578	251.231		578	11.537	578	39.321		578	346.579	578	290.794		578	101.342	578	117.52		578	0	578	0		578	1	578	0		578	1	578	0		578	2	578	4		578	11	578	0
	579	129.057	579	251.863		579	12.334	579	36.965		579	317.482	579	289.839		579	101.559	579	133.466		579	0	579	0		579	1	579	0		579	0	579	0		579	1	579	3		579	10	579	0
	580	117.468	580	250.26		580	15.041	580	38.803		580	331.264	580	283.903		580	95.953	580	120.407		580	0	580	0		580	2	580	0		580	1	580	0		580	1	580	4		580	10	580	0
	581	142.808	581	244.155		581	14.707	581	51.94		581	303.662	581	299.79		581	100.359	581	120.752		581	1	581	0		581	2	581	0		581	1	581	2		581	3	581	1		581	9	581	0
	582	124.635	582	199.225		582	12.309	582	36.34		582	328.395	582	341.3		582	97.003	582	122.231		582	0	582	1		582	2	582	0		582	1	582	0		582	3	582	3		582	8	582	0
	583	128.27	583	248.269		583	8.282	583	44.168		583	321.121	583	291.845		583	102.423	583	116.6		583	0	583	1		583	1	583	0		583	1	583	1		583	3	583	0		583	9	583	0
	584	113.974	584	226.1		584	14.734	584	31.29		584	331.009	584	322.057		584	99.754	584	135.995		584	0	584	0		584	2	584	0		584	1	584	1		584	4	584	3		584	13	584	0
	585	118.358	585	176.53		585	17.333	585	21.827		585	324.314	585	364.769		585	91.401	585	141.094		585	0	585	0		585	0	585	1		585	1	585	2		585	2	585	3		585	9	585	0
	586	132.894	586	247.273		586	16.687	586	34.569		586	313.932	586	293.514		586	91.653	586	128.086		586	1	586	0		586	1	586	0		586	0	586	0		586	3	586	1		586	10	586	0
	587	136.515	587	205.784		587	19.721	587	39.145		587	311.903	587	333.149		587	87.546	587	129.309		587	0	587	0		587	2	587	0		587	1	587	3		587	4	587	2		587	7	587	1
	588	99.57	588	222.76		588	14.159	588	28.276		588	345.841	588	313.348		588	100.821	588	129.755		588	0	588	0		588	4	588	1		588	1	588	1		588	1	588	2		588	7	588	0
	589	117.872	589	234.272		589	13.815	589	41.101		589	328.442	589	307.301		589	98.835	589	125.716		589	0	589	0		589	2	589	0		589	1	589	2		589	2	589	2		589	8	589	0
	590	100.214	590	260.153		590	18.789	590	34.034		590	343.883	590	280.568		590	89.701	590	132.618		590	0	590	0		590	3	590	0		590	1	590	2		590	2	590	2		590	7	590	0
	591	98.91	591	222.927		591	15.426	591	38.551		591	346.981	591	312.299		591	95.051	591	129.193		591	0	591	0		591	3	591	0		591	1	591	0		591	3	591	0		591	10	591	1
	592	120.818	592	260.324		592	16.274	592	39.282		592	324.511	592	283.59		592	97.054	592	129.265		592	0	592	0		592	1	592	0		592	1	592	0		592	2	592	1		592	11	592	0
	593	122.267	593	223.544		593	19.169	593	41.914		593	323.859	593	320.155		593	89.057	593	130.56		593	0	593	0		593	0	593	1		593	1	593	0		593	2	593	4		593	5	593	0
	594	142.271	594	166.114		594	36.184	594	18.323		594	304.844	594	372.539		594	73.157	594	142.46		594	0	594	0		594	2	594	1		594	0	594	1		594	3	594	4		594	10	594	0
	595	136.123	595	178.235		595	19.123	595	26.779		595	310.05	595	361.07		595	92.952	595	137.202		595	0	595	0		595	2	595	0		595	1	595	1		595	2	595	3		595	11	595	0
	596	126.878	596	179.429		596	17.766	596	14.302		596	318.184	596	356.781		596	92.708	596	147.565		596	0	596	0		596	3	596	1		596	0	596	0		596	4	596	0		596	14	596	0
	597	131.051	597	203.175		597	18.391	597	36.568		597	312.89	597	335.371		597	94.336	597	130.041		597	1	597	0		597	2	597	1		597	0	597	0		597	1	597	1		597	12	597	0
	598	106.997	598	221.816		598	12.718	598	43.305		598	339.018	598	311.588		598	95.03	598	120.159		598	1	598	0		598	2	598	1		598	0	598	0		598	2	598	0		598	10	598	0
	599	105.189	599	234.491		599	16.992	599	40.738		599	339.811	599	305.219		599	90.664	599	129.2		599	0	599	0		599	3	599	1		599	0	599	0		599	3	599	2		599	9	599	0
	600	86.568	600	206.764		600	19.939	600	46.192		600	358.746	600	333.619		600	92.229	600	110.718		600	0	600	0		600	0	600	2		600	1	600	1		600	3	600	1		600	12	600	0
	601	100.199	601	225.989		601	9.871	601	54.089		601	344.329	601	314.474		601	100.565	601	106.819		601	0	601	0		601	3	601	1		601	1	601	0		601	3	601	1		601	12	601	0
	602	128.543	602	233.505		602	24.749	602	43.753		602	314.691	602	304.925		602	83.76	602	126.154		602	1	602	0		602	3	602	1		602	1	602	1		602	3	602	2		602	10	602	1
	603	111.737	603	221.518		603	14.333	603	40.354		603	336.553	603	318.179		603	98.528	603	124.097		603	0	603	0		603	2	603	1		603	1	603	0		603	2	603	2		603	10	603	0
	604	116.203	604	235.298		604	17.471	604	43.734		604	331.339	604	308.383		604	90.026	604	115.667		604	0	604	1		604	0	604	1		604	1	604	0		604	1	604	1		604	8	604	0
	605	98.648	605	217.698		605	13.945	605	40.221		605	347.873	605	322.746		605	95.748	605	124.117		605	1	605	0		605	2	605	1		605	0	605	0		605	3	605	1		605	9	605	0
	606	128.083	606	223.882		606	16.603	606	29.065		606	318.611	606	314.645		606	96.152	606	130.398		606	0	606	0		606	1	606	2		606	0	606	0		606	4	606	2		606	10	606	0
	607	104.834	607	220.072		607	14.455	607	38.007		607	342.45	607	316.021		607	95.265	607	125.124		607	0	607	0		607	3	607	1		607	0	607	2		607	3	607	2		607	10	607	0
	608	129.854	608	224.921		608	13.044	608	46.003		608	316.439	608	315.503		608	93.813	608	120.052		608	1	608	0		608	1	608	1		608	1	608	1		608	3	608	1		608	11	608	0
	609	118.729	609	206.374		609	15.022	609	40.241		609	327.379	609	336.531		609	91.859	609	124.858		609	1	609	0		609	0	609	2		609	1	609	0		609	2	609	4		609	13	609	0
	610	116.761	610	254.538		610	12.781	610	41.749		610	331.662	610	291.744		610	99.797	610	124.743		610	1	610	0		610	1	610	2		610	1	610	3		610	4	610	3		610	12	610	2
	611	133.743	611	199.353		611	20.765	611	37.263		611	312.365	611	338.699		611	88.978	611	132.448		611	0	611	0		611	0	611	1		611	1	611	1		611	2	611	2		611	9	611	0
	612	145.837	612	234.31		612	17.663	612	51.342		612	302.684	612	299.48		612	90.237	612	110.633		612	0	612	0		612	2	612	1		612	1	612	0		612	1	612	0		612	11	612	0
	613	150.642	613	248.678		613	17.992	613	52.478		613	293.782	613	296.16		613	89.86	613	105.996		613	1	613	1		613	1	613	0		613	1	613	1		613	0	613	2		613	17	613	0
	614	140.519	614	235.258		614	22.706	614	39.619		614	302.389	614	300.531		614	82.09	614	120.922		614	0	614	0		614	0	614	1		614	1	614	0		614	2	614	4		614	11	614	0
	615	136.611	615	262.718		615	28.687	615	37.557		615	311.844	615	277.77		615	80.889	615	128.381		615	0	615	0		615	1	615	0		615	1	615	2		615	1	615	2		615	10	615	0
	616	205.441	616	215.898		616	44.464	616	42.445		616	245.925	616	324.442		616	68.286	616	116.697		616	0	616	0		616	2	616	2		616	1	616	1		616	1	616	1		616	8	616	0
	617	120.66	617	216.255		617	18.037	617	36.431		617	325.104	617	328.603		617	88.044	617	119.1		617	0	617	0		617	3	617	0		617	0	617	0		617	3	617	1		617	10	617	0
	618	132.527	618	262.037		618	25.362	618	55.848		618	314.418	618	282.303		618	89.053	618	112.634		618	1	618	0		618	3	618	0		618	0	618	3		618	4	618	2		618	8	618	0
	619	135.568	619	206.045		619	21.843	619	44.011		619	310.07	619	331.797		619	86.626	619	110.369		619	0	619	1		619	2	619	2		619	0	619	2		619	3	619	3		619	10	619	0
	620	98.619	620	248.304		620	24.181	620	32.847		620	344.001	620	292.217		620	83.086	620	124.942		620	1	620	0		620	2	620	1		620	1	620	0		620	3	620	4		620	9	620	0
	621	122.293	621	247.498		621	22.644	621	20.301		621	321.963	621	298.048		621	82.449	621	142.901		621	0	621	3		621	2	621	0		621	1	621	0		621	2	621	3		621	8	621	0
	622	106.604	622	240.554		622	26.358	622	34.807		622	335.187	622	298.692		622	82.984	622	125.976		622	0	622	1		622	1	622	2		622	1	622	1		622	1	622	3		622	8	622	0
	623	135.998	623	256.464		623	28.942	623	32.964		623	305.956	623	284.324		623	80.774	623	127.015		623	1	623	0		623	2	623	1		623	0	623	1		623	3	623	7		623	9	623	1
	624	98.841	624	266.683		624	23.84	624	30.9		624	347.037	624	278.29		624	85.561	624	135.775		624	0	624	1		624	1	624	0		624	1	624	0		624	1	624	3		624	11	624	0
	625	130.715	625	225.984		625	26.612	625	40.2		625	317.574	625	312.23		625	81.535	625	123.66		625	0	625	2		625	1	625	2		625	1	625	0		625	2	625	4		625	9	625	0
	626	138.244	626	267.453		626	29.422	626	37.927		626	302.564	626	277.296		626	78.047	626	130.186		626	0	626	0		626	2	626	2		626	1	626	0		626	2	626	3		626	12	626	0
	627	126.212	627	253.031		627	21.397	627	36.475		627	318.397	627	292.593		627	87.913	627	128.464		627	0	627	0		627	1	627	1		627	1	627	0		627	2	627	1		627	16	627	0
	628	127.998	628	282.651		628	28.822	628	40.983		628	318.701	628	263.799		628	78.661	628	122.232		628	0	628	2		628	3	628	0		628	1	628	0		628	2	628	3		628	9	628	0
	629	117.805	629	221.314		629	25.326	629	31.646		629	329.612	629	317.915		629	85.058	629	132.17		629	0	629	0		629	1	629	0		629	0	629	0		629	2	629	4		629	11	629	0
	630	128.429	630	228.669		630	26.568	630	37.112		630	316.924	630	312.599		630	85.272	630	124.789		630	0	630	0		630	1	630	0		630	1	630	2		630	2	630	2		630	10	630	0
	631	99.922	631	215.326		631	26.192	631	31.894		631	345.575	631	322.018		631	85.613	631	130.356		631	0	631	1		631	5	631	0		631	1	631	0		631	2	631	4		631	12	631	0
	632	130.905	632	230.043		632	32.04	632	41.54		632	313.083	632	315.002		632	75.814	632	130.023		632	1	632	1		632	2	632	0		632	1	632	0		632	2	632	4		632	13	632	0
	633	139.079	633	267.331		633	36.407	633	37.149		633	306.846	633	276.393		633	73.719	633	129.233		633	0	633	1		633	1	633	0		633	0	633	1		633	2	633	4		633	9	633	0
	634	117.298	634	308.823		634	25.92	634	35.391		634	326.426	634	233.178		634	82.825	634	131.413		634	0	634	1		634	5	634	0		634	3	634	0		634	3	634	4		634	7	634	1
	635	99.964	635	222.375		635	18.015	635	38.9		635	346.951	635	321.189		635	91.541	635	126.419		635	0	635	2		635	3	635	0		635	4	635	1		635	1	635	4		635	10	635	0
	636	136.538	636	254.956		636	21.744	636	38.354		636	310.657	636	283.271		636	84.196	636	125.703		636	0	636	0		636	2	636	0		636	0	636	0		636	1	636	4		636	8	636	0
	637	109.117	637	249.913		637	22.131	637	30.742		637	335.423	637	294.362		637	85.451	637	138.128		637	0	637	2		637	2	637	0		637	0	637	0		637	0	637	3		637	14	637	0
	638	141.403	638	268.947		638	24.195	638	39.648		638	305.343	638	274.762		638	82.947	638	130.52		638	0	638	1		638	2	638	2		638	0	638	0		638	1	638	3		638	9	638	0
	639	141.907	639	246.45		639	26.285	639	39.311		639	305.641	639	298.746		639	83.963	639	121.809		639	0	639	0		639	2	639	2		639	0	639	0		639	2	639	5		639	8	639	0
	640	125.058	640	284.42		640	29.639	640	35.238		640	320.077	640	261.065		640	78.301	640	133.035		640	0	640	2		640	0	640	0		640	0	640	0		640	3	640	4		640	14	640	0
	641	123.885	641	262.919		641	32.363	641	36.077		641	320.46	641	276.719		641	75.185	641	128.053		641	0	641	0		641	3	641	0		641	0	641	0		641	6	641	3		641	12	641	0
	642	126.796	642	231.851		642	24.652	642	28.388		642	318.097	642	304.114		642	82.606	642	135.717		642	0	642	0		642	1	642	1		642	1	642	0		642	4	642	5		642	8	642	0
	643	129.369	643	202.752		643	27.592	643	26.402		643	322.923	643	335.237		643	82.056	643	140.245		643	0	643	1		643	1	643	1		643	1	643	0		643	1	643	3		643	9	643	0
	644	100.192	644	226.219		644	25.076	644	28.877		644	346.976	644	314.706		644	86.292	644	132.737		644	0	644	1		644	3	644	1		644	0	644	1		644	1	644	2		644	9	644	0
	645	123.652	645	220.209		645	19.46	645	44.462		645	321.308	645	314.297		645	91.715	645	112.734		645	1	645	1		645	2	645	0		645	1	645	1		645	1	645	4		645	8	645	0
	646	130.879	646	261.771		646	26.695	646	37.062		646	313.926	646	282.892		646	81.368	646	129.135		646	0	646	0		646	2	646	0		646	1	646	0		646	2	646	0		646	10	646	0
	647	117.565	647	248.807		647	25.074	647	32.217		647	326.368	647	297.764		647	89.324	647	126.479		647	0	647	0		647	1	647	0		647	1	647	0		647	0	647	3		647	8	647	0
	648	115.184	648	228.815		648	27.882	648	37.013		648	331.339	648	309.598		648	88.198	648	131.327		648	1	648	1		648	2	648	0		648	1	648	1		648	1	648	2		648	11	648	0
	649	114.566	649	253.98		649	25.215	649	35.614		649	329.025	649	290.011		649	81.413	649	125.327		649	0	649	0		649	2	649	0		649	1	649	0		649	1	649	2		649	10	649	0
	650	119.996	650	230.52		650	27.837	650	46.207		650	325.898	650	307.338		650	86.014	650	111.798		650	1	650	1		650	2	650	0		650	0	650	1		650	3	650	4		650	11	650	1
	651	116.956	651	245.837		651	25.344	651	38.633		651	329.977	651	287.685		651	83.91	651	123.761		651	1	651	1		651	5	651	0		651	1	651	1		651	1	651	3		651	10	651	0
	652	128.388	652	240.35		652	26.661	652	35.404		652	316.896	652	297.195		652	84.284	652	128.574		652	0	652	2		652	3	652	0		652	1	652	1		652	4	652	2		652	7	652	1
	653	121.935	653	217.695		653	23.387	653	31.103		653	324.101	653	320.071		653	87.813	653	131.001		653	1	653	2		653	0	653	0		653	0	653	1		653	1	653	4		653	8	653	0
	654	135.025	654	217.462		654	24.111	654	36.417		654	310.507	654	314.168		654	84.669	654	124.458		654	0	654	2		654	0	654	0		654	0	654	0		654	0	654	4		654	12	654	0
	655	138.933	655	220.684		655	23.002	655	36.712		655	308.857	655	312.559		655	84.382	655	125.53		655	1	655	1		655	1	655	0		655	1	655	0		655	2	655	2		655	14	655	0
	656	138.843	656	244.277		656	26.637	656	34.133		656	306.89	656	293.905		656	82.931	656	126.18		656	0	656	3		656	2	656	0		656	1	656	1		656	1	656	2		656	7	656	0
	657	126.126	657	249.466		657	25.71	657	34.931		657	320.953	657	292.787		657	86.104	657	131.634		657	0	657	2		657	2	657	0		657	1	657	0		657	2	657	3		657	11	657	0
	658	151.255	658	266.315		658	26.554	658	38.152		658	293.666	658	276.39		658	84.633	658	132.274		658	0	658	3		658	1	658	0		658	1	658	0		658	1	658	4		658	11	658	0
	659	149.927	659	242.259		659	25.927	659	47.409		659	293.046	659	297.384		659	80.264	659	120.85		659	1	659	4		659	0	659	0		659	0	659	0		659	4	659	5		659	10	659	0
	660	123.242	660	254.812		660	22.946	660	47.534		660	326.109	660	280.95		660	84.904	660	122.658		660	1	660	4		660	1	660	0		660	0	660	1		660	3	660	3		660	12	660	0
	661	134.309	661	233.285		661	28.338	661	48.959		661	312.847	661	302.187		661	81.164	661	115.78		661	2	661	3		661	0	661	0		661	0	661	1		661	2	661	4		661	13	661	0
	662	125.607	662	252.8		662	25.18	662	35.635		662	320.168	662	290.183		662	86.841	662	134.441		662	0	662	0		662	2	662	0		662	0	662	0		662	2	662	7		662	13	662	0
	663	120.447	663	233.93		663	27.583	663	44.119		663	325.5	663	307.641		663	86.629	663	125.705		663	2	663	1		663	0	663	0		663	1	663	1		663	2	663	5		663	9	663	0
	664	105.835	664	244.438		664	21.064	664	34.594		664	336.204	664	297.388		664	90.321	664	129.146		664	0	664	2		664	1	664	1		664	1	664	0		664	2	664	3		664	11	664	0
	665	127.951	665	242.135		665	31.852	665	38.284		665	317.727	665	302.49		665	80.609	665	127.585		665	1	665	1		665	2	665	0		665	1	665	1		665	3	665	3		665	11	665	1
	666	132.09	666	267.622		666	28.734	666	39.119		666	318.319	666	275.553		666	77.661	666	122.941		666	1	666	2		666	2	666	0		666	3	666	0		666	2	666	7		666	13	666	0
	667	129.348	667	233.749		667	25.265	667	33.465		667	315.32	667	303.126		667	86.418	667	129.001		667	0	667	0		667	4	667	0		667	2	667	0		667	2	667	3		667	11	667	0
	668	116.08	668	266.974		668	18.871	668	44.275		668	327.805	668	271.201		668	90.371	668	116.805		668	1	668	2		668	0	668	0		668	1	668	0		668	0	668	6		668	11	668	0
	669	114.503	669	224.811		669	22.066	669	38.13		669	329.398	669	317.837		669	85.402	669	124.03		669	2	669	3		669	1	669	1		669	0	669	0		669	1	669	5		669	10	669	0
	670	122.057	670	218.575		670	28.604	670	39.874		670	323.14	670	321.301		670	79.409	670	121.237		670	2	670	1		670	0	670	0		670	1	670	0		670	3	670	5		670	13	670	0
	671	109.672	671	263.709		671	29.131	671	24.866		671	335.885	671	282.266		671	82.934	671	137.171		671	1	671	1		671	1	671	0		671	1	671	1		671	2	671	9		671	7	671	0
	672	122.974	672	286.105		672	26.45	672	36.012		672	324.821	672	256.311		672	89.482	672	129.317		672	1	672	3		672	2	672	2		672	1	672	0		672	2	672	12		672	8	672	0
	673	126.866	673	282.333		673	22.602	673	48.083		673	316.904	673	261.833		673	89.034	673	114.587		673	2	673	3		673	2	673	0		673	1	673	0		673	3	673	6		673	7	673	1
	674	105.512	674	274.644		674	16.727	674	43.353		674	344.255	674	272.723		674	92.683	674	118.3		674	1	674	0		674	2	674	0		674	1	674	1		674	1	674	5		674	10	674	0
	675	154.41	675	240.454		675	32.753	675	25.833		675	291.872	675	296.359		675	74.357	675	133.501		675	1	675	0		675	2	675	0		675	1	675	0		675	1	675	5		675	7	675	0
	676	141.05	676	238.658		676	27.444	676	36.65		676	303.152	676	302.381		676	82.846	676	123.207		676	0	676	2		676	2	676	2		676	1	676	0		676	3	676	7		676	10	676	0
	677	151.155	677	269.777		677	27.5	677	43.502		677	297.799	677	271.519		677	80.959	677	114.103		677	1	677	1		677	2	677	1		677	0	677	0		677	1	677	4		677	10	677	1
	678	139.635	678	256.16		678	18.214	678	49.593		678	306.698	678	285.335		678	91.102	678	114.44		678	0	678	2		678	0	678	1		678	1	678	0		678	2	678	9		678	13	678	0
	679	145.206	679	269.089		679	23.35	679	37.403		679	299.072	679	273.578		679	85.311	679	121.838		679	0	679	2		679	2	679	0		679	1	679	0		679	2	679	7		679	9	679	1
	680	167.082	680	238.743		680	24.725	680	53.762		680	281.456	680	302.122		680	87.371	680	103.9		680	1	680	1		680	3	680	1		680	1	680	0		680	2	680	6		680	9	680	0
	681	109.124	681	212.619		681	23.594	681	54.767		681	339.725	681	328.68		681	91.802	681	93.42		681	0	681	2		681	1	681	0		681	1	681	0		681	0	681	6		681	7	681	1
	682	107.314	682	236.26		682	29.291	682	44.32		682	335.993	682	304.548		682	82.712	682	112.695		682	0	682	2		682	3	682	2		682	2	682	0		682	1	682	7		682	7	682	0
	683	124.366	683	287.087		683	25.842	683	38.299		683	319.335	683	257.067		683	83.837	683	123.77		683	1	683	2		683	1	683	2		683	1	683	0		683	4	683	5		683	8	683	0
	684	122.549	684	216.342		684	26.044	684	52.986		684	323.555	684	325.411		684	89.035	684	120.987		684	1	684	2		684	1	684	1		684	1	684	0		684	3	684	4		684	12	684	0
	685	120.708	685	186.798		685	24.968	685	52.731		685	324.844	685	352.902		685	85.377	685	103.672		685	0	685	0		685	4	685	0		685	0	685	1		685	2	685	5		685	8	685	0
	686	112.276	686	211.74		686	27.212	686	37.451		686	333.654	686	327.647		686	81.832	686	126.017		686	0	686	2		686	1	686	0		686	1	686	0		686	1	686	2		686	9	686	0
	687	140.563	687	260.003		687	33.604	687	54.586		687	308.527	687	283.607		687	74.734	687	111.96		687	0	687	0		687	4	687	1		687	2	687	1		687	1	687	5		687	12	687	0
	688	119.989	688	210.608		688	32.832	688	48.647		688	327.125	688	331.955		688	80.841	688	110.952		688	0	688	2		688	2	688	1		688	1	688	1		688	2	688	3		688	9	688	0
	689	106.736	689	246.376		689	17.083	689	50.509		689	338.332	689	294.679		689	91.123	689	115.522		689	1	689	1		689	1	689	0		689	0	689	0		689	1	689	5		689	11	689	0
	690	126.062	690	199.864		690	30.413	690	34.106		690	317.203	690	342.7		690	78.361	690	130.072		690	0	690	4		690	1	690	0		690	1	690	0		690	2	690	4		690	10	690	0
	691	115	691	225.825		691	29.296	691	44.806		691	329.389	691	311.037		691	83.323	691	119.375		691	0	691	4		691	1	691	0		691	0	691	2		691	2	691	6		691	11	691	1
	692	140.217	692	231.24		692	25.138	692	42.454		692	309.351	692	306.53		692	85.198	692	118.821		692	0	692	3		692	2	692	0		692	0	692	0		692	1	692	4		692	13	692	0
	693	94.187	693	265.757		693	25.311	693	40.373		693	353.39	693	278.182		693	84.524	693	121.528		693	0	693	3		693	2	693	1		693	0	693	0		693	1	693	6		693	7	693	0
	694	139.431	694	238.584		694	29.473	694	45.301		694	307.296	694	299.041		694	75.786	694	117.209		694	1	694	3		694	1	694	1		694	0	694	1		694	2	694	4		694	8	694	0
	695	130.366	695	203.054		695	28.343	695	21.977		695	317.664	695	339.141		695	85.549	695	140.55		695	0	695	1		695	1	695	0		695	0	695	0		695	1	695	4		695	6	695	0
	696	130.745	696	202.65		696	30.917	696	33.369		696	321.749	696	343.12		696	83.407	696	132.89		696	0	696	0		696	1	696	0		696	1	696	1		696	2	696	5		696	8	696	0
	697	128.824	697	209.182		697	27.255	697	27.524		697	318.716	697	328.967		697	77.568	697	137.271		697	0	697	3		697	0	697	1		697	0	697	0		697	2	697	5		697	15	697	0
	698	119.156	698	212.72		698	28.762	698	47.337		698	329.93	698	325.277		698	84.369	698	122.449		698	0	698	2		698	0	698	1		698	1	698	2		698	1	698	5		698	9	698	1
	699	115.19	699	197.383		699	23.186	699	34.449		699	331.032	699	341.807		699	85.779	699	135.26		699	0	699	1		699	2	699	1		699	0	699	1		699	2	699	5		699	8	699	0
	700	127.036	700	218.173		700	28.192	700	41.587		700	319.391	700	315.746		700	85.73	700	128.865		700	0	700	2		700	2	700	1		700	0	700	0		700	1	700	3		700	8	700	0
	701	111.774	701	190.01		701	27.755	701	39.335		701	330.899	701	345.8		701	87.447	701	121.309		701	0	701	2		701	0	701	0		701	1	701	0		701	1	701	10		701	10	701	0
	702	117.596	702	206.827		702	27.401	702	46.803		702	330.484	702	333.879		702	85.167	702	117.169		702	0	702	2		702	1	702	2		702	0	702	0		702	0	702	4		702	11	702	0
	703	114.514	703	225.642		703	25.883	703	36.315		703	329.504	703	318.469		703	82.732	703	127.021		703	0	703	1		703	0	703	0		703	0	703	0		703	1	703	6		703	10	703	0
	704	127.151	704	210.634		704	27.451	704	21.829		704	317.364	704	326.528		704	80.404	704	146.451		704	0	704	2		704	2	704	0		704	0	704	1		704	2	704	4		704	9	704	0
	705	126	705	196.036		705	28.694	705	44.307		705	322.305	705	338.859		705	76.141	705	121.459		705	1	705	4		705	1	705	1		705	1	705	1		705	2	705	7		705	10	705	0
	706	137.621	706	217.105		706	28.777	706	23.288		706	311.134	706	321.764		706	84.265	706	137.571		706	0	706	1		706	2	706	0		706	1	706	0		706	1	706	4		706	14	706	0
	707	139.861	707	213.784		707	24.751	707	44.849		707	309.693	707	327.557		707	83.451	707	120.557		707	0	707	3		707	2	707	1		707	0	707	0		707	1	707	5		707	10	707	0
	708	113.762	708	197.233		708	25.58	708	41.548		708	332.904	708	341.324		708	82.598	708	122.962		708	0	708	2		708	2	708	2		708	1	708	1		708	2	708	5		708	8	708	0
	709	112.59	709	212.386		709	28.601	709	40.428		709	335.752	709	326.812		709	84.258	709	130.627		709	0	709	3		709	2	709	2		709	0	709	0		709	1	709	6		709	14	709	0
	710	113.353	710	224.127		710	21.999	710	49.683		710	334.635	710	319.611		710	88.582	710	109.926		710	0	710	1		710	2	710	2		710	1	710	0		710	1	710	6		710	9	710	0
	711	105.668	711	215.571		711	26.401	711	38.861		711	340.912	711	327.035		711	83.167	711	121.365		711	0	711	0		711	4	711	0		711	0	711	0		711	3	711	6		711	10	711	0
	712	105.912	712	206.843		712	24.3	712	40.739		712	342.151	712	336.479		712	86.249	712	125.631		712	1	712	3		712	2	712	0		712	0	712	0		712	2	712	5		712	10	712	0
	713	120.393	713	205.537		713	25.54	713	23.857		713	324.072	713	338.543		713	82.288	713	142.593		713	0	713	2		713	0	713	0		713	0	713	2		713	2	713	4		713	8	713	0
	714	126.282	714	210.591		714	23.689	714	35.894		714	317.861	714	336.902		714	87.435	714	138.363		714	1	714	2		714	1	714	0		714	0	714	1		714	3	714	9		714	8	714	0
	715	114.537	715	225.87		715	30.495	715	44.716		715	331.538	715	306.993		715	79.165	715	115.751		715	0	715	2		715	3	715	0		715	1	715	0		715	2	715	5		715	8	715	0
	716	108.657	716	225.724		716	28.398	716	42.874		716	336.582	716	313.884		716	80.121	716	121.456		716	1	716	1		716	1	716	1		716	2	716	0		716	2	716	6		716	8	716	0
	717	130.538	717	233.395		717	26.972	717	34.083		717	313.623	717	305.17		717	86.635	717	125.348		717	0	717	3		717	3	717	2		717	2	717	0		717	2	717	5		717	10	717	0
	718	130.101	718	214.698		718	28.249	718	27.649		718	317.122	718	331.965		718	81.398	718	131.932		718	0	718	3		718	6	718	1		718	2	718	0		718	3	718	4		718	12	718	0
	719	128.561	719	255.769		719	25.488	719	38.358		719	313	719	285.577		719	79.427	719	126.519		719	0	719	3		719	0	719	0		719	0	719	0		719	2	719	7		719	8	719	0
	720	134.245	720	211.658		720	30.263	720	22.556		720	312.159	720	326.855		720	78.779	720	137.079		720	0	720	3		720	0	720	0		720	1	720	1		720	1	720	5		720	7	720	0
	721	125.707	721	252.312		721	31.853	721	37.586		721	325.012	721	293.911		721	80.835	721	133.694		721	0	721	2		721	0	721	1		721	1	721	1		721	4	721	5		721	10	721	0
	722	120.882	722	247.411		722	24.692	722	41.814		722	321.281	722	296.153		722	83.48	722	122.598		722	0	722	4		722	1	722	2		722	1	722	0		722	2	722	3		722	6	722	0
	723	121.066	723	271.086		723	29.007	723	40.31		723	322.583	723	274.178		723	85.113	723	130.566		723	0	723	2		723	0	723	2		723	1	723	0		723	2	723	5		723	6	723	0
	724	135.748	724	236.976		724	30.256	724	52.792		724	307.057	724	301.367		724	83.791	724	117.71		724	0	724	3		724	1	724	2		724	0	724	0		724	0	724	6		724	11	724	0
	725	142.499	725	247.871		725	29.407	725	30.323		725	301.085	725	296.515		725	80.086	725	139.564		725	0	725	3		725	1	725	1		725	1	725	0		725	0	725	2		725	6	725	0
	726	145.927	726	226.264		726	24.971	726	38.281		726	298.181	726	316.912		726	87.607	726	132.075		726	0	726	1		726	0	726	0		726	1	726	1		726	2	726	3		726	8	726	1
	727	123.378	727	204.664		727	24.756	727	20.419		727	322.254	727	337.594		727	88.456	727	143.389		727	0	727	2		727	2	727	1		727	1	727	0		727	0	727	4		727	9	727	0
	728	103.236	728	199.834		728	21.427	728	27.931		728	340.454	728	341.2		728	89.35	728	136.35		728	1	728	2		728	3	728	1		728	3	728	0		728	2	728	4		728	12	728	0
	729	126.096	729	229.911		729	30.156	729	36.938		729	320.413	729	310.647		729	80.886	729	128.117		729	0	729	2		729	2	729	0		729	1	729	0		729	2	729	6		729	10	729	0
	730	100.037	730	251.8		730	27.174	730	42.089		730	349.569	730	294.056		730	87.779	730	124.533		730	0	730	1		730	1	730	1		730	0	730	0		730	2	730	4		730	9	730	0
	731	120.811	731	254.629		731	30.789	731	35.554		731	324.854	731	283.037		731	82.895	731	129.177		731	0	731	3		731	2	731	1		731	1	731	0		731	2	731	3		731	10	731	0
	732	127.368	732	191.301		732	29.735	732	33.63		732	318.634	732	331.55		732	82.612	732	134.746		732	0	732	2		732	2	732	0		732	0	732	1		732	2	732	4		732	10	732	1
	733	138.12	733	188.866		733	30.221	733	18.275		733	306.898	733	348.742		733	80.547	733	143.711		733	0	733	1		733	4	733	1		733	2	733	0		733	4	733	2		733	9	733	0
	734	113.22	734	182.554		734	27.046	734	19.533		734	331.376	734	355.307		734	83.086	734	146.816		734	1	734	1		734	3	734	1		734	1	734	1		734	3	734	5		734	8	734	0
	735	123.44	735	199.55		735	28.314	735	16.726		735	321.009	735	342.222		735	81.645	735	158.448		735	0	735	3		735	2	735	1		735	1	735	0		735	1	735	5		735	10	735	0
	736	110.377	736	218.862		736	27.66	736	38.554		736	333.607	736	326.421		736	81.497	736	126.284		736	1	736	2		736	0	736	1		736	1	736	1		736	3	736	7		736	11	736	0
	737	110.219	737	228.969		737	20.055	737	34.303		737	335.042	737	311.737		737	90.291	737	142.611		737	0	737	2		737	1	737	0		737	1	737	0		737	1	737	4		737	6	737	0
	738	104.927	738	223.191		738	28.807	738	41.876		738	338.662	738	318.478		738	82.419	738	120.783		738	1	738	4		738	1	738	1		738	1	738	0		738	2	738	3		738	11	738	0
	739	110.411	739	209.399		739	26.874	739	33.967		739	334.569	739	310.742		739	79.357	739	133.627		739	1	739	2		739	0	739	1		739	2	739	2		739	1	739	2		739	8	739	0
	740	104.094	740	245.743		740	22.676	740	43.183		740	341.613	740	296.574		740	85.791	740	128.24		740	0	740	1		740	1	740	0		740	1	740	0		740	3	740	4		740	12	740	0
	741	119.909	741	183.133		741	30.377	741	40.026		741	325.43	741	362.495		741	82.309	741	118.964		741	0	741	3		741	1	741	0		741	0	741	0		741	3	741	3		741	11	741	0
	742	119.692	742	206.197		742	26.85	742	35.721		742	324.521	742	332.857		742	85.772	742	123.602		742	0	742	2		742	2	742	0		742	1	742	1		742	2	742	4		742	9	742	0
	743	124.583	743	205.351		743	24.908	743	29.606		743	324.405	743	337.062		743	85.728	743	136.738		743	0	743	2		743	1	743	2		743	1	743	1		743	2	743	2		743	6	743	0
	744	108.546	744	230.383		744	22.887	744	44.998		744	337.785	744	312.467		744	82.797	744	123.512		744	0	744	2		744	2	744	0		744	2	744	0		744	2	744	4		744	6	744	0
	745	127.571	745	194.458		745	26.368	745	15.761		745	321.526	745	350.739		745	84.925	745	146.899		745	1	745	2		745	2	745	1		745	3	745	0		745	2	745	4		745	10	745	0
	746	144.579	746	219.16		746	28.994	746	39.124		746	302.985	746	325.631		746	79.484	746	134.273		746	1	746	2		746	1	746	0		746	0	746	0		746	2	746	6		746	9	746	0
	747	145.355	747	235.867		747	26.387	747	43.413		747	299.667	747	308.631		747	80.235	747	123.935		747	0	747	3		747	1	747	1		747	0	747	0		747	2	747	3		747	8	747	0
	748	125.891	748	231.463		748	28.768	748	35.824		748	321.226	748	305.864		748	82.945	748	126.957		748	0	748	2		748	1	748	1		748	0	748	0		748	1	748	2		748	10	748	1
	749	140.248	749	260.032		749	23.956	749	38.808		749	304.401	749	284.289		749	86.346	749	127.121		749	0	749	1		749	2	749	0		749	1	749	0		749	2	749	3		749	10	749	0
	750	143.544	750	193.663		750	31.516	750	9.029		750	307.02	750	343.606		750	83.687	750	148.052		750	1	750	1		750	0	750	0		750	0	750	0		750	2	750	1		750	9	750	0
	751	129.549	751	177.781		751	25.033	751	4.852		751	316.523	751	359.652		751	86.804	751	161.802		751	0	751	1		751	1	751	0		751	0	751	1		751	4	751	2		751	11	751	0
	752	119.952	752	256.108		752	19.229	752	42.173		752	329.977	752	292.579		752	89.644	752	129.643		752	1	752	2		752	2	752	0		752	0	752	0		752	2	752	5		752	12	752	0
	753	119.989	753	270.022		753	16.24	753	45.41		753	327.276	753	275.832		753	94.397	753	120.506		753	0	753	1		753	1	753	0		753	1	753	0		753	0	753	5		753	11	753	0
	754	136.397	754	216.685		754	28.754	754	39.935		754	308.751	754	324.764		754	82.912	754	125.892		754	0	754	0		754	2	754	2		754	0	754	0		754	3	754	5		754	9	754	0
	755	140.283	755	209.426		755	28.724	755	22.398		755	304.445	755	321.907		755	78.289	755	140.834		755	0	755	2		755	1	755	0		755	0	755	0		755	1	755	5		755	10	755	0
	756	127.012	756	208.629		756	23.766	756	24.17		756	317.628	756	336.025		756	81.158	756	140.943		756	0	756	1		756	2	756	0		756	0	756	0		756	2	756	2		756	12	756	0
	757	134.674	757	217.783		757	27.811	757	39.475		757	306.614	757	315.783		757	83.877	757	133.613		757	0	757	2		757	4	757	1		757	0	757	1		757	3	757	5		757	8	757	0
	758	128.098	758	196.98		758	25.872	758	22.482		758	318.103	758	343.35		758	84.582	758	146.068		758	1	758	0		758	2	758	0		758	0	758	0		758	3	758	5		758	11	758	0
	759	120.776	759	169.519		759	25.689	759	18.977		759	324.944	759	362.932		759	81.59	759	142.383		759	0	759	2		759	2	759	0		759	1	759	0		759	1	759	3		759	9	759	0
	760	155.657	760	238.29		760	37.774	760	34.956		760	293.645	760	306.963		760	75.399	760	128.429		760	0	760	3		760	2	760	0		760	1	760	1		760	2	760	6		760	10	760	0
	761	137.265	761	232.789		761	22.936	761	41.22		761	308.567	761	311.264		761	80.89	761	121.196		761	0	761	1		761	2	761	0		761	0	761	0		761	3	761	2		761	6	761	0
	762	136.894	762	239.795		762	31.188	762	32.425		762	306.159	762	305.601		762	80.903	762	136.093		762	0	762	2		762	2	762	0		762	1	762	0		762	1	762	4		762	8	762	1
	763	140.979	763	239.747		763	27.026	763	36.792		763	304.502	763	300.597		763	81.876	763	124.081		763	0	763	2		763	3	763	0		763	1	763	1		763	6	763	4		763	10	763	0
	764	140.976	764	264.061		764	25.244	764	39.902		764	304.512	764	278.415		764	87.748	764	122.28		764	0	764	2		764	2	764	0		764	1	764	1		764	1	764	4		764	9	764	0
	765	140.408	765	225.435		765	28.093	765	36.558		765	307.994	765	320.69		765	84.196	765	127.316		765	0	765	0		765	1	765	0		765	0	765	1		765	2	765	4		765	7	765	0
	766	104.499	766	245.744		766	20.544	766	39.122		766	339.959	766	298.267		766	87.833	766	124.444		766	0	766	0		766	3	766	0		766	1	766	1		766	1	766	6		766	7	766	0
	767	116.692	767	190.966		767	22.675	767	38.176		767	326.188	767	341.467		767	85.96	767	127.357		767	0	767	3		767	3	767	0		767	0	767	0		767	3	767	5		767	6	767	0
	768	116.092	768	196.048		768	25.005	768	29.365		768	329.518	768	345.186		768	87.019	768	129.543		768	0	768	3		768	0	768	0		768	1	768	0		768	2	768	3		768	9	768	0
	769	128.475	769	232.072		769	28.928	769	29.925		769	317.949	769	310.445		769	77.552	769	136.777		769	0	769	2		769	3	769	1		769	1	769	0		769	1	769	4		769	10	769	0
	770	151.965	770	220.419		770	25.204	770	41.059		770	292.758	770	321.256		770	83.755	770	122.367		770	0	770	2		770	4	770	0		770	0	770	2		770	4	770	2		770	6	770	1
	771	137.274	771	166.467		771	26.644	771	8.95		771	308.233	771	368.172		771	84.402	771	155.338		771	0	771	2		771	3	771	0		771	1	771	1		771	1	771	4		771	9	771	0
	772	136.812	772	209.323		772	19.06	772	32.605		772	308.842	772	333.279		772	93.204	772	139.972		772	0	772	2		772	2	772	0		772	1	772	0		772	2	772	6		772	7	772	0
	773	167.351	773	184.074		773	30.369	773	18.757		773	277.635	773	355.27		773	73.283	773	148.422		773	0	773	1		773	3	773	0		773	1	773	0		773	2	773	3		773	5	773	0
	774	148.256	774	198.066		774	28.811	774	16.885		774	294.93	774	337.738		774	80.588	774	142.51		774	0	774	3		774	1	774	0		774	0	774	1		774	0	774	5		774	14	774	0
	775	189.009	775	188.234		775	49.519	775	19.718		775	260.796	775	350.789		775	64.229	775	143.832		775	1	775	3		775	0	775	0		775	0	775	1		775	2	775	4		775	11	775	0
	776	163.607	776	223.947		776	44.878	776	36.035		776	281.966	776	301.169		776	68.18	776	135.583		776	1	776	3		776	0	776	0		776	1	776	0		776	3	776	6		776	10	776	0
	777	107.072	777	259.107		777	21.647	777	38.822		777	335.367	777	283.519		777	85.496	777	123.835		777	0	777	1		777	1	777	1		777	1	777	0		777	1	777	1		777	13	777	0
	778	109.919	778	266.868		778	27.591	778	38.276		778	335.953	778	280.777		778	82.365	778	125.987		778	1	778	3		778	4	778	0		778	2	778	0		778	2	778	2		778	8	778	0
	779	123.042	779	235.86		779	30.015	779	37.331		779	325.424	779	309.914		779	82.77	779	126.119		779	1	779	2		779	2	779	0		779	1	779	0		779	2	779	5		779	10	779	0
	780	120.814	780	165.077		780	27.714	780	36.05		780	325.636	780	377.292		780	83.816	780	124.344		780	0	780	1		780	4	780	1		780	0	780	1		780	3	780	4		780	6	780	0
	781	121.44	781	203.613		781	25.276	781	12.769		781	323.293	781	330.53		781	86.38	781	150.062		781	1	781	1		781	2	781	0		781	1	781	0		781	3	781	3		781	12	781	0
	782	146.922	782	158.463		782	27.47	782	11.24		782	301.923	782	376.16		782	83.538	782	149.692		782	1	782	2		782	2	782	0		782	1	782	1		782	2	782	6		782	11	782	0
	783	120.331	783	224.413		783	27.47	783	38.871		783	318.444	783	319.953		783	80.83	783	131.696		783	1	783	2		783	1	783	1		783	1	783	0		783	2	783	5		783	10	783	0
	784	124.225	784	215.488		784	30.803	784	32.664		784	322.109	784	314.164		784	80.894	784	133.32		784	1	784	1		784	0	784	0		784	1	784	1		784	2	784	3		784	10	784	0
	785	125.567	785	251.309		785	31.989	785	43.694		785	322.078	785	291.407		785	77.356	785	117.661		785	0	785	1		785	3	785	1		785	0	785	0		785	1	785	4		785	15	785	0
	786	121.706	786	215.023		786	30.057	786	34.501		786	323.742	786	324.757		786	83.87	786	126.541		786	0	786	3		786	0	786	1		786	1	786	1		786	4	786	2		786	5	786	0
	787	128.375	787	207.725		787	27.494	787	21.581		787	321.684	787	328.373		787	85.439	787	131.701		787	0	787	2		787	1	787	0		787	1	787	0		787	2	787	8		787	6	787	0
	788	130.51	788	217.096		788	29.007	788	41.383		788	314.346	788	325.337		788	80.675	788	120.8		788	0	788	0		788	3	788	1		788	1	788	0		788	1	788	4		788	6	788	0
	789	115.701	789	252.009		789	28.642	789	40.426		789	330.046	789	292.554		789	84.326	789	117.055		789	0	789	2		789	0	789	1		789	1	789	0		789	2	789	4		789	6	789	0
	790	126.13	790	219.619		790	22.099	790	35.321		790	318.692	790	317.277		790	86.707	790	132.99		790	0	790	2		790	2	790	1		790	1	790	0		790	4	790	3		790	9	790	1
	791	113.715	791	178.394		791	28.07	791	24.684		791	328.638	791	357.582		791	81.549	791	134.422		791	0	791	2		791	3	791	0		791	0	791	0		791	5	791	5		791	7	791	0
	792	113.26	792	199.211		792	25.848	792	18.814		792	336.044	792	338.431		792	86.665	792	142.565		792	0	792	1		792	2	792	1		792	1	792	0		792	3	792	3		792	8	792	0
	793	112.601	793	237.846		793	25.902	793	39.852		793	331.15	793	307.142		793	83.213	793	125.194		793	0	793	2		793	3	793	0		793	1	793	0		793	3	793	3		793	10	793	0
	794	115.485	794	231.926		794	30.996	794	24.069		794	330.125	794	313.176		794	81.335	794	139.009		794	0	794	0		794	1	794	0		794	0	794	0		794	2	794	2		794	13	794	0
	795	115.657	795	226.025		795	25.874	795	41.43		795	327.889	795	323.443		795	79.299	795	125.822		795	0	795	2		795	0	795	0		795	0	795	1		795	2	795	4		795	10	795	0
	796	112.927	796	172.286		796	29.061	796	17.321		796	326.485	796	358.75		796	76.805	796	139.845		796	0	796	3		796	0	796	0		796	1	796	0		796	0	796	3		796	7	796	0
	797	121.67	797	253.008		797	26.684	797	39.599		797	328.447	797	285.441		797	82.517	797	125.06		797	0	797	0		797	0	797	0		797	1	797	0		797	4	797	1		797	4	797	1
	798	126.56	798	242.018		798	23.969	798	42.859		798	316.757	798	301.255		798	88.493	798	123.435		798	0	798	2		798	0	798	0		798	0	798	1		798	2	798	3		798	7	798	0
	799	116.762	799	211.635		799	24.249	799	43.299		799	330.856	799	322.657		799	88.347	799	124.125		799	0	799	3		799	4	799	0		799	1	799	1		799	3	799	4		799	6	799	0
	800	130.956	800	260.543		800	24.551	800	41.586		800	313.073	800	286.641		800	84.964	800	125.348		800	0	800	3		800	5	800	0		800	0	800	0		800	2	800	5		800	8	800	0
	801	131.62	801	187.947		801	27.316	801	38.837		801	314.025	801	356.805		801	78.025	801	131.551		801	0	801	2		801	1	801	0		801	0	801	1		801	2	801	4		801	9	801	1
	802	133.643	802	275.768		802	29.008	802	42.93		802	314.25	802	267.401		802	77.468	802	127.213		802	0	802	2		802	3	802	0		802	0	802	0		802	3	802	4		802	8	802	0
	803	144.629	803	216.031		803	23.91	803	43.779		803	302.651	803	325.581		803	85.359	803	118.5		803	0	803	2		803	2	803	2		803	0	803	0		803	3	803	2		803	7	803	0
	804	114.913	804	248.858		804	23.495	804	42.459		804	330.211	804	289.929		804	83.598	804	117.327		804	0	804	3		804	4	804	0		804	1	804	0		804	3	804	6		804	8	804	0
	805	125.929	805	219.341		805	31.053	805	37.493		805	319.671	805	326.254		805	80.496	805	128.568		805	0	805	2		805	3	805	0		805	1	805	0		805	2	805	6		805	5	805	0
	806	143.343	806	219.224		806	32.999	806	39.683		806	303.202	806	325.436		806	80.51	806	124.899		806	0	806	1		806	2	806	2		806	1	806	0		806	1	806	5		806	7	806	0
	807	151.02	807	191.464		807	30.641	807	26.862		807	298.541	807	353.113		807	73.459	807	140.291		807	0	807	3		807	1	807	0		807	1	807	1		807	2	807	5		807	8	807	0
	808	135.032	808	189.366		808	30.945	808	15.659		808	308.693	808	352.955		808	81.709	808	150.798		808	1	808	2		808	2	808	1		808	0	808	0		808	2	808	3		808	6	808	0
	809	123.144	809	222.946		809	29.183	809	47.829		809	324.524	809	320.444		809	78.889	809	123.526		809	1	809	2		809	1	809	1		809	0	809	1		809	3	809	2		809	6	809	1
	810	101.499	810	252.313		810	19.745	810	44.695		810	342.726	810	298.514		810	87.341	810	128.681		810	1	810	2		810	2	810	0		810	0	810	0		810	3	810	4		810	6	810	0
	811	116.688	811	226.712		811	27.592	811	31.258		811	328.371	811	311.611		811	79.57	811	125.715		811	1	811	2		811	2	811	1		811	1	811	0		811	3	811	4		811	7	811	0
	812	137.704	812	207.103		812	25.66	812	23.343		812	305.083	812	336.126		812	83.578	812	138.745		812	1	812	2		812	3	812	1		812	1	812	0		812	2	812	3		812	10	812	0
	813	130.617	813	227.93		813	27.808	813	37.764		813	315.71	813	312.692		813	77.787	813	130.429		813	0	813	0		813	2	813	1		813	1	813	0		813	1	813	2		813	9	813	0
	814	132.034	814	208.624		814	27.421	814	38.937		814	314.688	814	327.837		814	82.795	814	126.838		814	0	814	0		814	4	814	0		814	1	814	0		814	2	814	1		814	6	814	0
	815	121.678	815	169.243		815	26.823	815	10.277		815	320.556	815	371.641		815	80.103	815	152.448		815	1	815	0		815	2	815	1		815	1	815	1		815	2	815	1		815	7	815	1
	816	121.82	816	133.225		816	27.322	816	8.014		816	321.844	816	396.387		816	84.329	816	153.466		816	1	816	0		816	0	816	2		816	1	816	0		816	1	816	1		816	9	816	0
	817	123.664	817	182.534		817	27.112	817	17.342		817	325.935	817	356.576		817	80.674	817	151.639		817	0	817	1		817	2	817	0		817	0	817	0		817	4	817	1		817	5	817	0
	818	142.248	818	208.025		818	26.393	818	28.971		818	303.127	818	329.171		818	84.125	818	130.905		818	1	818	2		818	3	818	2		818	0	818	2		818	2	818	1		818	7	818	1
	819	133.935	819	198.929		819	27.598	819	36.635		819	312.172	819	334.098		819	84.428	819	124.54		819	0	819	0		819	3	819	1		819	0	819	0		819	1	819	1		819	8	819	0
	820	129.582	820	223.29		820	26.643	820	32.638		820	315.767	820	309.6		820	79.987	820	118.59		820	0	820	0		820	2	820	0		820	1	820	1		820	1	820	1		820	6	820	0
	821	134.559	821	205.151		821	28.146	821	36.912		821	307.377	821	332.455		821	84.769	821	128.729		821	1	821	3		821	1	821	0		821	1	821	0		821	2	821	6		821	6	821	0
	822	137.492	822	232.393		822	29.666	822	40.507		822	310.553	822	314.751		822	82.968	822	127.722		822	0	822	0		822	1	822	1		822	0	822	0		822	1	822	3		822	9	822	0
	823	136.477	823	276.025		823	24.172	823	49.16		823	309.868	823	263.724		823	82.239	823	111.918		823	0	823	0		823	2	823	1		823	1	823	1		823	2	823	4		823	9	823	0
	824	139.27	824	169.403		824	27.687	824	31.834		824	303.096	824	373.674		824	82.949	824	136.026		824	0	824	0		824	1	824	1		824	0	824	0		824	0	824	4		824	8	824	0
	825	136.254	825	161.523		825	25.758	825	9.553		825	311.245	825	377.055		825	88.05	825	152.837		825	1	825	3		825	2	825	1		825	1	825	1		825	1	825	1		825	8	825	0
	826	125.216	826	245.452		826	24.944	826	43.866		826	319.024	826	294.881		826	81.416	826	119.549		826	0	826	0		826	1	826	0		826	0	826	1		826	1	826	3		826	9	826	1
	827	138.202	827	188.316		827	26.431	827	36.548		827	307.417	827	356.675		827	80.329	827	124.132		827	0	827	0		827	3	827	0		827	1	827	0		827	1	827	2		827	9	827	0
	828	130.738	828	234.248		828	25.665	828	43.788		828	317.58	828	308.053		828	84.089	828	112.864		828	0	828	1		828	1	828	1		828	1	828	0		828	2	828	2		828	7	828	0
	829	185.829	829	185.493		829	40.087	829	12.099		829	259.572	829	342.993		829	65.469	829	151.608		829	0	829	2		829	3	829	1		829	1	829	0		829	3	829	4		829	11	829	0
	830	168.751	830	190.132		830	33.472	830	12.709		830	278.14	830	349.339		830	74.581	830	145.338		830	0	830	0		830	2	830	0		830	1	830	0		830	1	830	3		830	10	830	0
	831	170.902	831	204.078		831	18.635	831	24.598		831	275.216	831	338.263		831	94.412	831	132.579		831	0	831	1		831	4	831	2		831	1	831	0		831	2	831	1		831	8	831	0
	832	160.072	832	186.9		832	26.016	832	22.641		832	286.837	832	356.324		832	77.892	832	144.135		832	0	832	2		832	2	832	0		832	1	832	1		832	0	832	6		832	7	832	0
	833	135.266	833	204.064		833	13.429	833	37.903		833	296.783	833	335.119		833	93.482	833	122.805		833	0	833	1		833	1	833	0		833	1	833	0		833	1	833	3		833	9	833	0
	834	184.441	834	231.728		834	27.317	834	41.449		834	262.537	834	307.19		834	86.542	834	125.043		834	1	834	0		834	1	834	1		834	0	834	0		834	2	834	3		834	7	834	0
	835	195.955	835	268.977		835	27.752	835	33.255		835	250.695	835	276.532		835	84.476	835	132.033		835	0	835	1		835	2	835	0		835	1	835	0		835	2	835	3		835	8	835	0
	836	235.806	836	198.052		836	35.17	836	37.602		836	216.631	836	344.236		836	76.288	836	123.01		836	1	836	3		836	1	836	0		836	1	836	0		836	4	836	7		836	10	836	0
	837	174.669	837	231.917		837	20.208	837	32.679		837	274.94	837	302.916		837	90.946	837	130.056		837	0	837	1		837	1	837	1		837	1	837	1		837	5	837	4		837	8	837	0
	838	180.066	838	213.095		838	27.152	838	42.054		838	271.81	838	326.527		838	84.438	838	125.916		838	0	838	1		838	2	838	1		838	1	838	0		838	1	838	4		838	7	838	0
	839	217.877	839	242.263		839	31.186	839	36.194		839	235.785	839	292.789		839	86.126	839	118.972		839	0	839	0		839	3	839	2		839	1	839	1		839	5	839	3		839	6	839	0
	840	178.217	840	171.666		840	19.403	840	15.732		840	269.407	840	361.26		840	89.774	840	153.491		840	0	840	2		840	2	840	0		840	1	840	1		840	5	840	2		840	6	840	0
	841	211.563	841	192.841		841	32.812	841	7.821		841	234.409	841	347.223		841	81.661	841	160.498		841	0	841	1		841	2	841	1		841	0	841	0		841	4	841	3		841	10	841	0
	842	185.319	842	193.113		842	17.588	842	14.417		842	262.587	842	342.269		842	94.524	842	148.343		842	0	842	0		842	3	842	0		842	1	842	1		842	3	842	3		842	7	842	0
	843	199.729	843	194.673		843	32.834	843	23.764		843	246.658	843	343.76		843	80.156	843	143.761		843	1	843	1		843	4	843	1		843	1	843	0		843	3	843	3		843	6	843	0
	844	152.278	844	193.731		844	30.846	844	30.149		844	295.98	844	342.105		844	79.259	844	133.846		844	1	844	2		844	3	844	0		844	2	844	0		844	3	844	4		844	5	844	0
	845	195.108	845	223.985		845	21.49	845	38.565		845	258.633	845	316.938		845	90.273	845	120.751		845	0	845	2		845	3	845	1		845	0	845	1		845	2	845	3		845	7	845	0
	846	160.379	846	185.676		846	26.744	846	8.269		846	289.426	846	347.962		846	83.907	846	151.406		846	2	846	1		846	2	846	1		846	0	846	0		846	3	846	3		846	9	846	0
	847	123.433	847	249.944		847	12.933	847	41.943		847	317.373	847	289.725		847	103.233	847	117.517		847	0	847	3		847	2	847	0		847	1	847	0		847	2	847	2		847	8	847	0
	848	150.896	848	227.752		848	14.896	848	32.734		848	298.902	848	314.791		848	99.97	848	128.681		848	1	848	1		848	1	848	0		848	0	848	1		848	2	848	4		848	5	848	0
	849	173.283	849	162.272		849	29.986	849	12.196		849	270.115	849	373.942		849	89.805	849	149.685		849	0	849	3		849	3	849	1		849	1	849	0		849	1	849	4		849	10	849	0
	850	166.792	850	212.697		850	17.83	850	27.259		850	280.682	850	326.107		850	91.732	850	136.022		850	0	850	0		850	2	850	0		850	0	850	1		850	3	850	2		850	8	850	1
	851	167.34	851	256.835		851	25.158	851	43.097		851	280.131	851	284.339		851	89.999	851	119.179		851	1	851	0		851	2	851	0		851	0	851	1		851	3	851	4		851	5	851	0
	852	233.093	852	271.132		852	38.454	852	45.187		852	217.282	852	274.776		852	74.942	852	122.262		852	0	852	1		852	3	852	0		852	1	852	0		852	2	852	6		852	7	852	0
	853	175.63	853	256.131		853	23.665	853	40.355		853	267.825	853	288.971		853	94.646	853	132.19		853	1	853	1		853	3	853	1		853	0	853	0		853	4	853	5		853	8	853	0
	854	143.706	854	227.187		854	28.136	854	37.916		854	307.194	854	314.613		854	78.582	854	119.197		854	1	854	1		854	1	854	1		854	0	854	0		854	3	854	5		854	7	854	0
	855	171.086	855	197.662		855	13.818	855	33.811		855	275.878	855	338.542		855	95.693	855	138.119		855	0	855	0		855	1	855	1		855	0	855	0		855	5	855	3		855	10	855	1
	856	161.431	856	270.812		856	30.955	856	56.536		856	291.582	856	272.143		856	80.367	856	109.688		856	0	856	3		856	2	856	1		856	1	856	0		856	5	856	3		856	8	856	0
	857	202.097	857	197.099		857	34.004	857	46.674		857	250.057	857	341.835		857	77.023	857	112.998		857	0	857	2		857	1	857	1		857	1	857	0		857	5	857	4		857	9	857	0
	858	144.09	858	186.127		858	22.09	858	24.129		858	299.124	858	352.832		858	89.441	858	137.458		858	0	858	2		858	1	858	0		858	1	858	0		858	4	858	6		858	9	858	0
	859	152.9	859	270.717		859	25.487	859	45.966		859	298.885	859	274.396		859	87.808	859	117.988		859	0	859	2		859	0	859	1		859	0	859	0		859	3	859	4		859	7	859	0
	860	157.38	860	263.1		860	34.753	860	47.135		860	293.515	860	282.671		860	77.764	860	112.462		860	1	860	2		860	3	860	0		860	1	860	0		860	3	860	4		860	8	860	0
	861	160.141	861	243.884		861	32.484	861	40.785		861	291.998	861	296.187		861	82.485	861	125.023		861	0	861	0		861	1	861	0		861	1	861	0		861	2	861	3		861	6	861	0
	862	181.676	862	220.07		862	27.168	862	36.885		862	270.558	862	316.582		862	79.748	862	120.868		862	1	862	1		862	2	862	0		862	1	862	0		862	1	862	5		862	6	862	0
	863	173.37	863	216.008		863	26.202	863	40.995		863	273.583	863	326.688		863	89.908	863	130.958		863	2	863	1		863	3	863	0		863	0	863	0		863	4	863	2		863	8	863	0
	864	186.466	864	185.887		864	34.987	864	24.692		864	263.941	864	354.285		864	81.038	864	140.116		864	0	864	0		864	1	864	1		864	1	864	0		864	1	864	6		864	8	864	0
	865	144.575	865	262.898		865	23.956	865	48.445		865	305.31	865	281.834		865	90.522	865	120.446		865	1	865	2		865	1	865	0		865	2	865	0		865	2	865	4		865	8	865	0
	866	155.262	866	180.728		866	6.566	866	25.25		866	293.024	866	356.73		866	97.512	866	137.064		866	0	866	2		866	2	866	1		866	1	866	0		866	1	866	4		866	10	866	0
	867	174.731	867	200.973		867	21.289	867	36.973		867	270.17	867	334.603		867	86.622	867	127.216		867	0	867	2		867	2	867	0		867	1	867	0		867	4	867	5		867	11	867	0
	868	159.163	868	267.637		868	16.538	868	39.606		868	282.819	868	277.106		868	89.942	868	123.215		868	0	868	2		868	1	868	0		868	1	868	0		868	3	868	4		868	11	868	0
	869	127.209	869	227.809		869	21.813	869	41.913		869	317.997	869	315.341		869	78.806	869	120.911		869	1	869	1		869	1	869	1		869	1	869	0		869	2	869	6		869	11	869	0
	870	140.653	870	275.125		870	5.902	870	42.559		870	304.704	870	269.421		870	97.896	870	118.664		870	0	870	0		870	0	870	1		870	0	870	0		870	3	870	6		870	10	870	0
	871	176.625	871	291.383		871	16.853	871	51.417		871	269.985	871	248.276		871	91.885	871	102.229		871	0	871	1		871	2	871	1		871	1	871	0		871	2	871	5		871	7	871	0
	872	208.352	872	269.514		872	30.036	872	38.971		872	241.679	872	273.184		872	78.019	872	122.09		872	0	872	2		872	1	872	1		872	1	872	0		872	2	872	3		872	6	872	0
	873	198.546	873	227.556		873	32.182	873	18.449		873	245.14	873	314.245		873	77.968	873	145.913		873	1	873	2		873	2	873	1		873	1	873	0		873	2	873	4		873	9	873	0
	874	197.705	874	259.239		874	23.155	874	42.851		874	251.402	874	282.996		874	86.945	874	120.89		874	0	874	2		874	2	874	0		874	0	874	0		874	1	874	5		874	7	874	0
	875	165.974	875	234.452		875	40.194	875	39.624		875	280.507	875	310.286		875	68.718	875	120.807		875	0	875	3		875	3	875	0		875	1	875	0		875	2	875	5		875	7	875	0
	876	188.895	876	218.084		876	50.985	876	44.213		876	263.364	876	325.63		876	67.882	876	120.37		876	0	876	0		876	2	876	0		876	1	876	0		876	1	876	4		876	14	876	0
	877	158.137	877	219.26		877	24.935	877	33.805		877	284.945	877	321.51		877	85.84	877	134.792		877	0	877	1		877	2	877	1		877	1	877	0		877	2	877	4		877	7	877	0
	878	134.385	878	183.061		878	23.082	878	40.085		878	310.737	878	360.54		878	82.966	878	122.755		878	0	878	2		878	0	878	0		878	1	878	1		878	3	878	2		878	9	878	1
	879	142.869	879	213.762		879	27.905	879	33.244		879	303.185	879	332.616		879	77.53	879	135.591		879	0	879	2		879	2	879	0		879	0	879	1		879	3	879	3		879	8	879	0
	880	173.642	880	201.223		880	45.791	880	27.442		880	273.79	880	341.292		880	66.334	880	138.768		880	0	880	2		880	3	880	1		880	0	880	1		880	3	880	3		880	9	880	0
	881	171.476	881	259.04		881	32.57	881	43.809		881	276.23	881	283.373		881	72.049	881	118.903		881	0	881	2		881	2	881	1		881	1	881	0		881	4	881	3		881	9	881	0
	882	176.497	882	226.605		882	26.297	882	34.315		882	274.058	882	317.695		882	86.605	882	133.582		882	1	882	3		882	1	882	1		882	0	882	1		882	2	882	5		882	8	882	0
	883	214.075	883	233.219		883	31.689	883	38.556		883	228.341	883	308.239		883	78.651	883	137.875		883	0	883	3		883	1	883	0		883	1	883	0		883	0	883	4		883	9	883	0
	884	188.676	884	208.147		884	25.702	884	32.184		884	255.353	884	334.889		884	85.351	884	138.011		884	0	884	2		884	2	884	1		884	0	884	1		884	2	884	6		884	8	884	0
	885	173.457	885	204.37		885	34.422	885	28.638		885	277.395	885	339.073		885	82.874	885	138.081		885	0	885	2		885	2	885	1		885	0	885	0		885	3	885	2		885	7	885	0
	886	113.903	886	222.484		886	23.18	886	42.513		886	330.684	886	324.265		886	81.202	886	115.112		886	0	886	4		886	0	886	1		886	1	886	0		886	2	886	2		886	10	886	0
	887	118.051	887	251.065		887	21.494	887	39.43		887	327.241	887	294.306		887	89.945	887	128.885		887	0	887	2		887	2	887	0		887	0	887	0		887	2	887	3		887	6	887	0
	888	106.188	888	211.983		888	27.334	888	35.331		888	338.306	888	324.361		888	83.424	888	137.89		888	0	888	0		888	1	888	1		888	1	888	0		888	2	888	4		888	10	888	0
	889	130.318	889	182.182		889	18.961	889	7.999		889	315.319	889	359.108		889	91.063	889	154.375		889	1	889	0		889	2	889	0		889	1	889	0		889	3	889	7		889	7	889	0
	890	115.851	890	232.716		890	24.207	890	31.08		890	328.318	890	310.52		890	82.768	890	129.677		890	0	890	2		890	2	890	0		890	0	890	0		890	2	890	3		890	7	890	0
	891	128.838	891	250.272		891	25.216	891	37.858		891	314.513	891	289.694		891	83.718	891	124.347		891	0	891	4		891	2	891	0		891	1	891	0		891	0	891	6		891	7	891	0
	892	113.786	892	182.745		892	24.313	892	11.451		892	329.189	892	356.671		892	85.208	892	154.071		892	0	892	1		892	2	892	0		892	1	892	0		892	1	892	2		892	7	892	0
	893	109.866	893	204.509		893	20.337	893	37.178		893	340.261	893	333.327		893	87.429	893	135.128		893	0	893	3		893	2	893	1		893	1	893	0		893	0	893	3		893	7	893	0
	894	116.005	894	193.182		894	25.436	894	44.133		894	326.24	894	346.031		894	85.465	894	117.013		894	0	894	3		894	3	894	1		894	1	894	0		894	2	894	4		894	6	894	0
	895	122.545	895	199.452		895	22.138	895	39.766		895	322.821	895	347.681		895	90.337	895	121.643		895	0	895	1		895	1	895	1		895	1	895	0		895	3	895	4		895	7	895	1
	896	200.399	896	269.749		896	43.627	896	40.92		896	248.616	896	274.287		896	64.509	896	120.745		896	0	896	0		896	1	896	1		896	1	896	0		896	2	896	3		896	7	896	0
	897	128.937	897	209.984		897	20.737	897	21.91		897	314.078	897	331.602		897	88.622	897	143.857		897	0	897	2		897	0	897	0		897	0	897	0		897	4	897	5		897	7	897	0
	898	147.782	898	234.016		898	24.643	898	27.527		898	298.872	898	306.94		898	87.739	898	136.404		898	0	898	0		898	3	898	1		898	1	898	0		898	6	898	3		898	8	898	0
	899	147.615	899	206.053		899	26.894	899	23.487		899	299.684	899	333.228		899	85.318	899	138.324		899	0	899	2		899	4	899	1		899	1	899	0		899	1	899	6		899	7	899	0
	900	141.632	900	230.021		900	24.75	900	26.18		900	301.584	900	305.476		900	88.295	900	131.669		900	0	900	2		900	1	900	1		900	1	900	0		900	2	900	4		900	6	900	0
	901	147.751	901	194.695		901	27.464	901	13.3		901	298.877	901	340.441		901	86.092	901	148.862		901	0	901	0		901	2	901	2		901	0	901	0		901	4	901	2		901	8	901	0
	902	145.462	902	174.377		902	29.991	902	40.768		902	301.891	902	364.474		902	83.876	902	124.334		902	0	902	0		902	3	902	1		902	0	902	0		902	5	902	2		902	7	902	0
	903	128.784	903	216.059		903	28.514	903	25.333		903	310.794	903	323.615		903	79.871	903	136.237		903	0	903	3		903	0	903	0		903	0	903	0		903	2	903	4		903	10	903	0
	904	136.088	904	173.226		904	23.381	904	35.824		904	313.379	904	360.95		904	85.3	904	130.604		904	0	904	2		904	2	904	2		904	1	904	0		904	4	904	2		904	7	904	0
	905	138.506	905	156.113		905	26.464	905	30.416		905	308.125	905	385.904		905	86.669	905	131.941		905	0	905	2		905	1	905	1		905	0	905	0		905	3	905	2		905	8	905	0
	906	145.696	906	191.523		906	27.468	906	32.892		906	302.146	906	349.4		906	85.428	906	126.442		906	0	906	1		906	2	906	0		906	1	906	0		906	2	906	3		906	4	906	0
	907	157.67	907	195.714		907	27.723	907	39.227		907	288.073	907	346.692		907	79.92	907	124.286		907	0	907	1		907	2	907	1		907	1	907	0		907	7	907	4		907	8	907	0
	908	150.742	908	147.472		908	30.07	908	21.117		908	292.836	908	388.145		908	82.42	908	138.687		908	0	908	0		908	1	908	1		908	0	908	0		908	3	908	3		908	8	908	0
	909	124.334	909	175.141		909	22.209	909	32.689		909	320.499	909	360.898		909	91.171	909	130.75		909	0	909	3		909	2	909	2		909	0	909	0		909	4	909	6		909	10	909	0
	910	135.491	910	150.832		910	25.749	910	42.416		910	310.884	910	392.868		910	86.778	910	118.284		910	0	910	0		910	2	910	0		910	1	910	0		910	2	910	3		910	8	910	0
	911	145.275	911	187.543		911	27.179	911	36.987		911	303.471	911	359.341		911	79.412	911	133		911	0	911	2		911	2	911	1		911	1	911	1		911	2	911	4		911	6	911	0
	912	134.408	912	205.834		912	28.23	912	31.101		912	307.676	912	333.713		912	78.835	912	125.609		912	0	912	1		912	0	912	0		912	2	912	0		912	2	912	4		912	7	912	0
	913	130.215	913	161.067		913	19.334	913	19.008		913	312.293	913	377.645		913	88.468	913	149.485		913	0	913	1		913	2	913	1		913	1	913	0		913	3	913	1		913	8	913	0
	914	129.978	914	188.228		914	26.991	914	24.071		914	314.227	914	353.108		914	82.98	914	137.268		914	0	914	2		914	1	914	0		914	1	914	0		914	3	914	1		914	8	914	0
	915	128.094	915	181.133		915	22.807	915	17.707		915	314.3	915	359.594		915	91.002	915	140.948		915	0	915	1		915	1	915	0		915	1	915	0		915	6	915	3		915	7	915	0
	916	143.79	916	210.666		916	21.388	916	40.868		916	302.682	916	332.06		916	86.035	916	127.915		916	0	916	0		916	2	916	0		916	0	916	0		916	3	916	2		916	7	916	0
	917	176.111	917	213.111		917	38.24	917	41.087		917	270.538	917	326.768		917	68.714	917	123.483		917	0	917	2		917	2	917	1		917	0	917	0		917	1	917	3		917	6	917	1
	918	206.044	918	182.69		918	47.75	918	38.571		918	245.208	918	363.268		918	68.716	918	126.975		918	0	918	1		918	1	918	1		918	1	918	0		918	4	918	4		918	8	918	0
	919	137.329	919	227.097		919	16.309	919	37.529		919	308.553	919	313.298		919	93.089	919	128.222		919	0	919	0		919	2	919	1		919	1	919	0		919	3	919	3		919	5	919	0
	920	158.075	920	230.496		920	32.366	920	36.798		920	289.875	920	305.051		920	82.679	920	129.338		920	0	920	1		920	0	920	0		920	1	920	0		920	4	920	5		920	8	920	0
	921	150.703	921	259.233		921	19.671	921	42.202		921	293.595	921	280.71		921	92.59	921	122.715		921	0	921	0		921	0	921	1		921	0	921	0		921	4	921	3		921	6	921	0
	922	140.363	922	201.631		922	31.159	922	37.182		922	306.691	922	346.373		922	79.412	922	129.966		922	0	922	1		922	0	922	0		922	1	922	0		922	4	922	4		922	10	922	0
	923	150.271	923	252.696		923	25.786	923	46.753		923	295.338	923	292.531		923	86.267	923	117.762		923	0	923	1		923	2	923	1		923	1	923	0		923	3	923	6		923	8	923	0
	924	140.683	924	223.844		924	26.502	924	36.665		924	304.527	924	326.891		924	86.019	924	133.361		924	0	924	1		924	2	924	1		924	1	924	0		924	1	924	2		924	10	924	0
	925	118.675	925	181.804		925	28.533	925	37.7		925	325.496	925	362.047		925	80.83	925	125.796		925	0	925	1		925	3	925	0		925	0	925	0		925	3	925	3		925	4	925	0
	926	126.62	926	192.536		926	21.626	926	40.214		926	316.157	926	348.91		926	85.07	926	125.34		926	0	926	0		926	0	926	1		926	1	926	0		926	3	926	3		926	7	926	0
	927	135.601	927	165.797		927	26.517	927	28.829		927	309.307	927	373.203		927	78.863	927	132.265		927	0	927	0		927	2	927	1		927	0	927	0		927	4	927	4		927	6	927	0
	928	128.703	928	147.842		928	25.323	928	21.893		928	315.294	928	391.59		928	85.044	928	137.018		928	0	928	1		928	2	928	1		928	0	928	0		928	2	928	3		928	8	928	0
	929	144.645	929	180.414		929	29.147	929	40.608		929	301.204	929	366.592		929	87.153	929	120.298		929	0	929	0		929	1	929	1		929	2	929	1		929	4	929	4		929	4	929	0
	930	143.456	930	196.625		930	22.714	930	30.601		930	303.275	930	343.8		930	86.522	930	134.105		930	0	930	0		930	0	930	1		930	0	930	0		930	2	930	2		930	7	930	0
	931	131.368	931	217.483		931	29.266	931	37.163		931	320.966	931	328.562		931	77.338	931	130.001		931	0	931	1		931	0	931	0		931	1	931	0		931	0	931	3		931	7	931	0
	932	146.752	932	221.557		932	28.507	932	27.834		932	301.384	932	321.785		932	84.15	932	137.142		932	0	932	2		932	1	932	0		932	0	932	1		932	3	932	2		932	4	932	0
	933	124.873	933	231.341		933	27.277	933	41.891		933	324.688	933	314.304		933	84.648	933	126.177		933	0	933	3		933	2	933	1		933	1	933	0		933	2	933	4		933	8	933	1
	934	124.388	934	206.624		934	26.184	934	33.111		934	320.641	934	337.717		934	86.229	934	133.586		934	0	934	0		934	2	934	0		934	1	934	0		934	4	934	3		934	8	934	0
	935	113.516	935	209.393		935	17.427	935	38.5		935	336.329	935	332.156		935	97.777	935	124.396		935	0	935	0		935	1	935	1		935	0	935	0		935	2	935	4		935	8	935	0
	936	139.314	936	190.785		936	24.751	936	38.528		936	306.825	936	353.345		936	82.28	936	124.355		936	0	936	2		936	4	936	1		936	1	936	0		936	3	936	4		936	7	936	0
	937	140.49	937	237.609		937	28.165	937	43.309		937	306.545	937	306.666		937	86.598	937	130.944		937	0	937	1		937	2	937	0		937	1	937	0		937	3	937	5		937	5	937	0
	938	141.538	938	191.283		938	21.044	938	31.97		938	306.294	938	349.911		938	86.731	938	135.365		938	0	938	2		938	3	938	1		938	2	938	0		938	2	938	6		938	10	938	0
	939	125.738	939	189.477		939	26.605	939	34.44		939	316.44	939	353.664		939	84.669	939	133.956		939	0	939	3		939	3	939	1		939	1	939	0		939	3	939	4		939	8	939	0
	940	141.06	940	158.108		940	23.212	940	27.346		940	302.389	940	386.923		940	85.13	940	134.006		940	0	940	2		940	3	940	1		940	0	940	0		940	1	940	3		940	8	940	0
	941	125.052	941	164.2		941	25.927	941	31.721		941	323.243	941	382.813		941	84.651	941	128.611		941	0	941	2		941	3	941	1		941	1	941	0		941	3	941	3		941	7	941	0
	942	150.717	942	175.099		942	29.122	942	34.22		942	293.825	942	358.335		942	84.154	942	132.409		942	0	942	1		942	3	942	0		942	1	942	0		942	3	942	6		942	7	942	0
	943	140.877	943	216.162		943	30.281	943	15.247		943	302.277	943	321.975		943	83.326	943	143.305		943	0	943	1		943	2	943	0		943	1	943	0		943	3	943	4		943	9	943	0
	944	160	944	165.221		944	19.75	944	28.133		944	288.983	944	376.423		944	89.159	944	130.851		944	0	944	1		944	2	944	2		944	0	944	0		944	3	944	4		944	10	944	0
	945	119.891	945	207.769		945	19.357	945	41.081		945	326.1	945	330.063		945	82.789	945	119.995		945	0	945	1		945	2	945	0		945	0	945	0		945	1	945	6		945	11	945	0
	946	142.969	946	202.456		946	19.292	946	36.349		946	304.06	946	342.51		946	94.841	946	130.764		946	0	946	2		946	3	946	0		946	1	946	0		946	3	946	5		946	6	946	0
	947	131.826	947	265.728		947	17.748	947	36.014		947	315.205	947	278.256		947	94.852	947	127.547		947	0	947	2		947	2	947	0		947	0	947	0		947	2	947	7		947	5	947	0
	948	145.066	948	222.907		948	33.26	948	40.271		948	297.194	948	323.375		948	80.247	948	123.996		948	0	948	1		948	1	948	0		948	0	948	0		948	3	948	1		948	6	948	0
	949	134.269	949	221.735		949	29.33	949	40.442		949	311.435	949	321.813		949	80.047	949	124.306		949	1	949	1		949	1	949	0		949	1	949	0		949	1	949	6		949	10	949	0
	950	129.626	950	270.404		950	29.464	950	39.613		950	315.067	950	272.094		950	80.039	950	125.621		950	0	950	2		950	3	950	0		950	0	950	0		950	2	950	3		950	9	950	0
	951	127.807	951	212.309		951	29.684	951	22.694		951	318.048	951	328.609		951	85.842	951	139.601		951	1	951	3		951	1	951	0		951	1	951	0		951	3	951	7		951	4	951	0
	952	114.939	952	240.374		952	26.96	952	41.075		952	332.862	952	293.004		952	84.188	952	123.62		952	0	952	1		952	2	952	0		952	1	952	0		952	1	952	2		952	7	952	0
	953	123.799	953	155.003		953	27.722	953	32.64		953	318.937	953	385.628		953	84.464	953	130.953		953	0	953	0		953	0	953	0		953	0	953	0		953	2	953	4		953	8	953	0
	954	130.161	954	184.23		954	23.928	954	39.45		954	318.466	954	361.843		954	81.687	954	127.506		954	0	954	0		954	0	954	0		954	0	954	0		954	1	954	6		954	12	954	0
	955	121.846	955	189.629		955	25.076	955	37.55		955	322.778	955	357.306		955	83.374	955	125.028		955	0	955	0		955	0	955	0		955	0	955	0		955	2	955	5		955	9	955	0
	956	145.631	956	175.902		956	29.507	956	38.094		956	297.533	956	364.153		956	77.21	956	114.24		956	0	956	1		956	0	956	1		956	1	956	0		956	2	956	4		956	8	956	0
	957	142.914	957	193.425		957	25.995	957	36.558		957	302.553	957	343.268		957	86.121	957	127		957	0	957	2		957	0	957	1		957	0	957	0		957	2	957	7		957	7	957	0
	958	137.492	958	168.451		958	32.963	958	35.505		958	311.346	958	375.595		958	72.954	958	123.337		958	0	958	0		958	1	958	0		958	2	958	0		958	3	958	3		958	9	958	0
	959	116.494	959	193.096		959	26.463	959	32.935		959	327.834	959	350.963		959	84.766	959	130.49		959	0	959	2		959	1	959	0		959	2	959	0		959	2	959	4		959	7	959	0
	960	134.648	960	198.078		960	30.077	960	23.613		960	314.829	960	347.874		960	79.836	960	133.913		960	0	960	0		960	3	960	0		960	0	960	0		960	3	960	2		960	7	960	0
	961	137.969	961	215.824		961	30.356	961	37.868		961	309.884	961	327.834		961	81.333	961	127.89		961	0	961	3		961	3	961	0		961	0	961	0		961	2	961	3		961	6	961	0
	962	127.221	962	197.038		962	30.411	962	17.373		962	319.568	962	346.16		962	79.646	962	149.055		962	0	962	1		962	1	962	0		962	1	962	0		962	1	962	2		962	10	962	0
	963	118.5	963	252.91		963	28.039	963	39.237		963	330.942	963	284.007		963	80.616	963	117.637		963	0	963	2		963	0	963	0		963	0	963	0		963	3	963	3		963	7	963	1
	964	119.909	964	222.479		964	29.352	964	31.438		964	326.376	964	317.962		964	76.933	964	130.709		964	0	964	1		964	3	964	0		964	0	964	0		964	1	964	5		964	10	964	0
	965	124.916	965	232.166		965	28.974	965	35.418		965	321.871	965	304.697		965	81.22	965	123.469		965	0	965	1		965	2	965	0		965	1	965	0		965	5	965	3		965	9	965	0
	966	118.284	966	257.618		966	25.91	966	38.439		966	328.026	966	284.395		966	81.862	966	132.453		966	0	966	2		966	1	966	0		966	0	966	0		966	4	966	5		966	6	966	0
	967	118.417	967	239.709		967	26.879	967	38.62		967	329.304	967	305.635		967	83.927	967	126.458		967	0	967	2		967	2	967	0		967	0	967	0		967	3	967	3		967	8	967	0
	968	118.981	968	228.236		968	21.633	968	36.767		968	326.22	968	314.956		968	90.868	968	132.414		968	0	968	1		968	2	968	0		968	2	968	0		968	2	968	7		968	10	968	0
	969	138.959	969	269.625		969	28.532	969	39.606		969	308.259	969	279.766		969	88.035	969	135.011		969	0	969	1		969	1	969	0		969	1	969	0		969	1	969	5		969	6	969	0
	970	134.547	970	154.379		970	31.855	970	34.472		970	310.952	970	387.088		970	77.323	970	124.338		970	0	970	2		970	3	970	0		970	1	970	0		970	1	970	2		970	10	970	0
	971	120.885	971	185.84		971	31.113	971	34.503		971	324.303	971	345.325		971	78.889	971	122.424		971	0	971	1		971	1	971	0		971	0	971	0		971	2	971	7		971	9	971	0
	972	156.99	972	221.262		972	30.256	972	30.787		972	288.364	972	318.808		972	79.677	972	127.332		972	0	972	2		972	2	972	0		972	0	972	0		972	1	972	4		972	7	972	0
	973	157.338	973	226.563		973	28.147	973	40.292		973	290.605	973	317.8		973	76.906	973	125.482		973	0	973	2		973	1	973	0		973	1	973	0		973	3	973	4		973	8	973	0
	974	145.891	974	248.826		974	30.103	974	44.865		974	301.622	974	297.537		974	80.054	974	115.56		974	0	974	2		974	2	974	0		974	1	974	0		974	2	974	8		974	9	974	0
	975	150.915	975	230.81		975	28.99	975	37.448		975	295.935	975	315.61		975	81.556	975	131.9		975	0	975	1		975	0	975	0		975	1	975	0		975	4	975	5		975	7	975	0
	976	123.481	976	245.592		976	29.889	976	38.756		976	318.024	976	299.971		976	78.785	976	131.482		976	0	976	0		976	1	976	0		976	1	976	0		976	2	976	3		976	7	976	0
	977	143.887	977	258.666		977	30.048	977	45.516		977	301.705	977	285.634		977	79.973	977	121.012		977	0	977	1		977	1	977	0		977	0	977	0		977	1	977	5		977	6	977	0
	978	121.179	978	250.783		978	24.529	978	40.023		978	322.659	978	291.634		978	83.307	978	121.65		978	0	978	2		978	2	978	0		978	0	978	0		978	4	978	3		978	8	978	0
	979	143.264	979	260.073		979	31.079	979	39.722		979	302.594	979	283.284		979	79.266	979	118.065		979	0	979	3		979	2	979	0		979	0	979	0		979	2	979	4		979	7	979	0
	980	122.749	980	251.656		980	26.401	980	36.436		980	322.262	980	291.769		980	78.767	980	120.725		980	0	980	2		980	1	980	0		980	1	980	0		980	1	980	4		980	10	980	0
	981	119.781	981	262.966		981	25.98	981	43.767		981	328.344	981	281.776		981	85.224	981	127.284		981	0	981	2		981	1	981	0		981	0	981	0		981	3	981	6		981	9	981	0
	982	123.237	982	245.932		982	27.668	982	29.616		982	321.193	982	299.313		982	81.251	982	132.636		982	0	982	0		982	1	982	1		982	1	982	0		982	3	982	9		982	8	982	0
	983	114.673	983	267.558		983	28.248	983	43.545		983	332.515	983	274.508		983	84.49	983	116.129		983	0	983	2		983	1	983	0		983	1	983	0		983	2	983	5		983	12	983	0
	984	131.88	984	234.46		984	23.853	984	41.191		984	311.582	984	301.554		984	86.75	984	117.554		984	1	984	1		984	3	984	0		984	0	984	0		984	4	984	5		984	4	984	0
	985	132.44	985	224.563		985	23.524	985	37.916		985	312.565	985	317.822		985	87.646	985	130.004		985	1	985	3		985	1	985	0		985	0	985	0		985	3	985	2		985	8	985	0
	986	136.796	986	237.681		986	23.964	986	54.023		986	314.339	986	304.058		986	87.417	986	106.229		986	0	986	3		986	1	986	1		986	1	986	0		986	1	986	6		986	9	986	0
	987	144.007	987	220.126		987	28.164	987	49.231		987	299.665	987	323.811		987	82.82	987	112.696		987	0	987	3		987	2	987	0		987	1	987	0		987	3	987	9		987	10	987	0
	988	144.798	988	211.332		988	28.944	988	38.962		988	301.956	988	332.332		988	79.232	988	135.888		988	0	988	0		988	0	988	0		988	1	988	0		988	3	988	6		988	7	988	0
	989	147.826	989	197.466		989	33.092	989	37.189		989	298.211	989	334.133		989	79.808	989	123.635		989	0	989	3		989	0	989	1		989	0	989	0		989	3	989	4		989	8	989	0
	990	140.909	990	220.694		990	26.141	990	38.812		990	304.638	990	313.893		990	84.196	990	121.39		990	0	990	2		990	0	990	1		990	0	990	0		990	2	990	6		990	8	990	0
	991	150.415	991	232.804		991	31.86	991	42.452		991	299.157	991	299.64		991	78.087	991	128.751		991	1	991	3		991	1	991	0		991	0	991	0		991	3	991	5		991	9	991	0
	992	112.199	992	199.362		992	27.56	992	13.847		992	334.279	992	337.395		992	83.839	992	154.024		992	1	992	3		992	2	992	2		992	0	992	0		992	2	992	5		992	7	992	0
	993	125.33	993	203.107		993	22.008	993	48.136		993	321.801	993	338.781		993	91.872	993	109.12		993	0	993	2		993	1	993	1		993	1	993	0		993	2	993	7		993	10	993	0
	994	123.053	994	213.514		994	28.925	994	39.031		994	320.395	994	326.941		994	77.48	994	116.125		994	0	994	3		994	1	994	1		994	2	994	0		994	3	994	7		994	5	994	0
	995	127.811	995	239.681		995	27.749	995	43.233		995	321.792	995	299.337		995	83.098	995	120.228		995	0	995	3		995	2	995	1		995	0	995	0		995	2	995	6		995	10	995	0
	996	153.171	996	238.103		996	25.958	996	38.169		996	290.64	996	302.064		996	82.598	996	126.291		996	0	996	3		996	1	996	0		996	1	996	0		996	1	996	6		996	7	996	0
	997	142.38	997	220.331		997	30.203	997	26.304		997	302.151	997	325.814		997	82.046	997	134.414		997	0	997	2		997	1	997	1		997	1	997	0		997	2	997	8		997	9	997	0
	998	137.01	998	236.786		998	23.053	998	47.933		998	307.755	998	298.578		998	94.45	998	112.99		998	0	998	0		998	1	998	0		998	1	998	0		998	0	998	7		998	12	998	0
	999	122.6	999	229.238		999	26.493	999	47.353		999	322.73	999	303.637		999	85.136	999	107.64		999	0	999	0		999	2	999	1		999	1	999	0		999	2	999	7		999	6	999	0
	1000	113.035	1000	201.513		1000	27.036	1000	47.858		1000	332.018	1000	335.924		1000	81.985	1000	104.55		1000	0	1000	2		1000	2	1000	1		1000	0	1000	0		1000	2	1000	5		1000	11	1000	0
	1001	123.134	1001	228.745		1001	23.192	1001	47.408		1001	323.056	1001	304.843		1001	90.993	1001	118.06		1001	0	1001	3		1001	0	1001	1		1001	0	1001	0		1001	3	1001	6		1001	10	1001	0
	1002	127.784	1002	228.502		1002	25.189	1002	44.6		1002	317.91	1002	304.908		1002	82.91	1002	118.273		1002	0	1002	4		1002	2	1002	1		1002	0	1002	0		1002	2	1002	6		1002	11	1002	0
	1003	112.461	1003	225.752		1003	31.558	1003	38.174		1003	332.668	1003	316.478		1003	82.445	1003	128.275		1003	0	1003	3		1003	2	1003	0		1003	0	1003	0		1003	2	1003	10		1003	11	1003	0
	1004	128.202	1004	234.424		1004	23.073	1004	49.949		1004	317.055	1004	304.468		1004	82.367	1004	112.301		1004	1	1004	0		1004	1	1004	0		1004	1	1004	0		1004	2	1004	9		1004	9	1004	0
	1005	118.159	1005	228.255		1005	29.557	1005	42.096		1005	326.094	1005	308.684		1005	87.333	1005	123.001		1005	0	1005	1		1005	2	1005	2		1005	1	1005	0		1005	3	1005	8		1005	7	1005	0
	1006	125.384	1006	240.079		1006	27.097	1006	46.002		1006	319.537	1006	293.595		1006	88.407	1006	106.184		1006	0	1006	2		1006	0	1006	1		1006	1	1006	0		1006	3	1006	4		1006	7	1006	0
	1007	113.039	1007	225.81		1007	28.633	1007	48.696		1007	332.024	1007	317.984		1007	83.822	1007	124.33		1007	0	1007	2		1007	2	1007	2		1007	1	1007	0		1007	1	1007	6		1007	6	1007	0
	1008	128.908	1008	251.587		1008	21.564	1008	50.093		1008	319.592	1008	287.909		1008	88.191	1008	109.011		1008	0	1008	4		1008	1	1008	1		1008	0	1008	0		1008	0	1008	5		1008	6	1008	0
	1009	141.732	1009	251.901		1009	31.527	1009	49.08		1009	302.962	1009	283.47		1009	78.704	1009	113.4		1009	0	1009	1		1009	0	1009	0		1009	1	1009	2		1009	2	1009	3		1009	10	1009	0
	1010	125.332	1010	236.95		1010	29.692	1010	41.958		1010	318.232	1010	305.146		1010	83.805	1010	121.972		1010	0	1010	1		1010	1	1010	0		1010	0	1010	1		1010	2	1010	4		1010	7	1010	0
	1011	120.163	1011	254.137		1011	26.095	1011	41.809		1011	326.477	1011	289.219		1011	80.761	1011	121.291		1011	0	1011	2		1011	1	1011	0		1011	1	1011	0		1011	1	1011	3		1011	7	1011	0
	1012	104.205	1012	197.885		1012	19.066	1012	45.58		1012	340.701	1012	344.109		1012	94.568	1012	114.267		1012	0	1012	2		1012	2	1012	0		1012	1	1012	0		1012	1	1012	5		1012	11	1012	0
	1013	126.166	1013	240.924		1013	31.071	1013	34.19		1013	321.349	1013	300.897		1013	83.26	1013	131.915		1013	0	1013	2		1013	3	1013	0		1013	1	1013	0		1013	1	1013	7		1013	5	1013	0
	1014	134.001	1014	262.016		1014	28.824	1014	44.517		1014	311.967	1014	274.925		1014	82.765	1014	126.309		1014	0	1014	0		1014	0	1014	0		1014	1	1014	0		1014	3	1014	5		1014	7	1014	0
	1015	144.603	1015	216.039		1015	32.395	1015	51.664		1015	301.4	1015	323.612		1015	72.155	1015	113.189		1015	0	1015	0		1015	2	1015	0		1015	0	1015	0		1015	3	1015	4		1015	8	1015	0
	1016	118.064	1016	220.684		1016	26.297	1016	45.193		1016	329.741	1016	322.566		1016	86.202	1016	127.771		1016	0	1016	0		1016	2	1016	0		1016	1	1016	0		1016	0	1016	5		1016	7	1016	0
	1017	119.963	1017	210.922		1017	25.359	1017	39.838		1017	325.473	1017	327.686		1017	85.875	1017	119.148		1017	0	1017	1		1017	0	1017	0		1017	1	1017	0		1017	1	1017	5		1017	9	1017	0
	1018	112.302	1018	233.642		1018	24.72	1018	53.081		1018	331.101	1018	308.05		1018	83.787	1018	114.577		1018	0	1018	2		1018	2	1018	0		1018	0	1018	0		1018	2	1018	6		1018	8	1018	0
	1019	140.549	1019	217.192		1019	30.747	1019	50.84		1019	307.102	1019	321.394		1019	83.637	1019	112.835		1019	0	1019	2		1019	3	1019	0		1019	0	1019	0		1019	1	1019	6		1019	8	1019	0
	1020	130.56	1020	215.819		1020	23.685	1020	44.657		1020	318.498	1020	320.367		1020	83.994	1020	116.916		1020	0	1020	1		1020	1	1020	0		1020	0	1020	0		1020	2	1020	7		1020	7	1020	0
	1021	116.938	1021	214.485		1021	26.725	1021	43.613		1021	329.54	1021	321.492		1021	86.971	1021	118.91		1021	0	1021	1		1021	0	1021	0		1021	1	1021	0		1021	1	1021	4		1021	7	1021	0
	1022	140.838	1022	260.082		1022	21.91	1022	38.612		1022	308.851	1022	282.848		1022	87.094	1022	129.259		1022	0	1022	2		1022	1	1022	0		1022	0	1022	0		1022	1	1022	5		1022	11	1022	0
	1023	116.611	1023	254.467		1023	21.187	1023	49.532		1023	325.504	1023	286.399		1023	83.923	1023	115.956		1023	0	1023	1		1023	3	1023	0		1023	0	1023	0		1023	2	1023	7		1023	5	1023	0
	1024	129.53	1024	205.906		1024	18.668	1024	44.922		1024	316.949	1024	335.344		1024	89.095	1024	127.157		1024	0	1024	2		1024	2	1024	0		1024	1	1024	0		1024	2	1024	3		1024	6	1024	0
	1025	117.941	1025	216.646		1025	16.684	1025	39.071		1025	327.429	1025	330.201		1025	93.378	1025	130.153		1025	0	1025	2		1025	1	1025	0		1025	0	1025	0		1025	1	1025	5		1025	7	1025	0
	1026	106.367	1026	224.169		1026	19.398	1026	36.59		1026	340.19	1026	310.978		1026	85.755	1026	131.731		1026	0	1026	2		1026	1	1026	0		1026	1	1026	0		1026	0	1026	6		1026	5	1026	0
	1027	118.138	1027	225.315		1027	25.382	1027	38.224		1027	326.222	1027	311.824		1027	84.65	1027	125.582		1027	1	1027	2		1027	0	1027	0		1027	0	1027	0		1027	1	1027	8		1027	12	1027	0
	1028	119.788	1028	217.536		1028	27.998	1028	34.72		1028	325.991	1028	321.214		1028	85.428	1028	123.212		1028	0	1028	2		1028	1	1028	0		1028	0	1028	0		1028	1	1028	6		1028	8	1028	0
	1029	130.592	1029	193.954		1029	28.848	1029	34.795		1029	311.718	1029	350.861		1029	80.84	1029	127.229		1029	1	1029	3		1029	1	1029	0		1029	0	1029	0		1029	3	1029	7		1029	5	1029	0
	1030	111.505	1030	218.929		1030	28.71	1030	38.953		1030	332.63	1030	321.195		1030	84.981	1030	117.078		1030	1	1030	2		1030	3	1030	0		1030	1	1030	0		1030	2	1030	8		1030	7	1030	0
	1031	112.587	1031	204.769		1031	18.631	1031	40.945		1031	334.875	1031	322.999		1031	91.751	1031	118.579		1031	1	1031	2		1031	1	1031	0		1031	1	1031	0		1031	3	1031	5		1031	10	1031	0
	1032	135.511	1032	219.838		1032	25.22	1032	36.224		1032	311.367	1032	317.147		1032	86.034	1032	126.595		1032	0	1032	4		1032	2	1032	0		1032	1	1032	0		1032	3	1032	4		1032	7	1032	0
	1033	123.65	1033	199.379		1033	17.679	1033	40.389		1033	322.98	1033	338.533		1033	89.888	1033	121.184		1033	0	1033	1		1033	3	1033	0		1033	1	1033	0		1033	1	1033	2		1033	9	1033	0
	1034	152.787	1034	248.545		1034	34.158	1034	34.901		1034	291.601	1034	288.688		1034	80.457	1034	130.278		1034	0	1034	3		1034	0	1034	0		1034	0	1034	0		1034	1	1034	7		1034	12	1034	0
	1035	128.936	1035	227.183		1035	27.456	1035	35.66		1035	319.337	1035	310.027		1035	81.891	1035	133.418		1035	0	1035	1		1035	1	1035	0		1035	1	1035	0		1035	1	1035	7		1035	9	1035	0
	1036	120.19	1036	200.477		1036	28.675	1036	34.676		1036	323.404	1036	343.593		1036	82.546	1036	124.123		1036	0	1036	3		1036	2	1036	0		1036	0	1036	0		1036	1	1036	6		1036	7	1036	0
	1037	136.889	1037	194.734		1037	30.466	1037	33.516		1037	305.459	1037	346.847		1037	72.246	1037	127.837		1037	0	1037	2		1037	4	1037	0		1037	1	1037	0		1037	1	1037	5		1037	10	1037	0
	1038	167.568	1038	194.138		1038	50.982	1038	27.464		1038	282.225	1038	352.241		1038	62.006	1038	138.64		1038	0	1038	1		1038	1	1038	0		1038	1	1038	0		1038	1	1038	4		1038	7	1038	0
	1039	148.063	1039	220.901		1039	38.686	1039	46.193		1039	294.762	1039	320.379		1039	71.283	1039	117.317		1039	0	1039	1		1039	2	1039	0		1039	0	1039	0		1039	5	1039	7		1039	6	1039	0
	1040	142.519	1040	217.657		1040	27.575	1040	38.897		1040	303.664	1040	324.121		1040	80.967	1040	122.38		1040	0	1040	1		1040	2	1040	0		1040	1	1040	0		1040	1	1040	7		1040	8	1040	1
	1041	150.159	1041	228.798		1041	24.448	1041	34.251		1041	292.879	1041	309.362		1041	71.403	1041	130.998		1041	0	1041	1		1041	1	1041	1		1041	0	1041	0		1041	2	1041	4		1041	8	1041	1
	1042	135.715	1042	163.8		1042	19.068	1042	37.239		1042	311.906	1042	378.376		1042	93.415	1042	120.995		1042	0	1042	1		1042	2	1042	0		1042	1	1042	0		1042	1	1042	6		1042	7	1042	0
	1043	171.64	1043	233.191		1043	32.474	1043	43.078		1043	274.168	1043	309.241		1043	75.809	1043	125.064		1043	1	1043	1		1043	1	1043	2		1043	1	1043	0		1043	3	1043	8		1043	10	1043	0
	1044	170.644	1044	234.747		1044	42.105	1044	46.946		1044	282.942	1044	306.84		1044	70.4	1044	113.431		1044	1	1044	3		1044	3	1044	1		1044	1	1044	0		1044	3	1044	4		1044	8	1044	0
	1045	153.014	1045	200.691		1045	27.437	1045	52.108		1045	293.155	1045	343.064		1045	82.44	1045	111.899		1045	1	1045	2		1045	3	1045	1		1045	1	1045	0		1045	2	1045	3		1045	4	1045	0
	1046	140.593	1046	209.574		1046	26.258	1046	36.281		1046	304.276	1046	328.509		1046	86.55	1046	126.594		1046	1	1046	3		1046	4	1046	2		1046	1	1046	0		1046	0	1046	6		1046	7	1046	0
	1047	158.397	1047	225.039		1047	26.396	1047	39.885		1047	286.621	1047	319.346		1047	82.647	1047	124.814		1047	1	1047	2		1047	3	1047	2		1047	0	1047	0		1047	2	1047	4		1047	12	1047	0
	1048	144.422	1048	226.871		1048	25.517	1048	41.737		1048	303.132	1048	315.947		1048	87.681	1048	122.257		1048	0	1048	3		1048	3	1048	2		1048	2	1048	0		1048	1	1048	9		1048	8	1048	0
	1049	135.204	1049	208.055		1049	26.791	1049	51.069		1049	311.321	1049	328.666		1049	82.979	1049	110.682		1049	1	1049	3		1049	0	1049	1		1049	1	1049	0		1049	3	1049	5		1049	5	1049	0
	1050	136.585	1050	222.41		1050	24.505	1050	35.56		1050	310.019	1050	319.57		1050	88.337	1050	128.122		1050	1	1050	2		1050	1	1050	1		1050	0	1050	0		1050	1	1050	7		1050	6	1050	0
	1051	132.591	1051	220.703		1051	34.527	1051	42.634		1051	312.519	1051	316.757		1051	78.952	1051	119.899		1051	0	1051	2		1051	3	1051	2		1051	2	1051	0		1051	1	1051	6		1051	11	1051	0
	1052	141.568	1052	243.948		1052	22.217	1052	40.922		1052	304.57	1052	292.019		1052	84.563	1052	126.782		1052	0	1052	3		1052	2	1052	2		1052	0	1052	0		1052	2	1052	6		1052	7	1052	0
	1053	110.015	1053	225.587		1053	25.084	1053	37.483		1053	336.165	1053	318.082		1053	84.49	1053	125.456		1053	1	1053	2		1053	1	1053	1		1053	0	1053	0		1053	2	1053	8		1053	8	1053	0
	1054	123.327	1054	223.42		1054	24.347	1054	47.426		1054	321.612	1054	316.575		1054	87.723	1054	126.57		1054	1	1054	2		1054	0	1054	0		1054	1	1054	0		1054	1	1054	6		1054	12	1054	0
	1055	122.081	1055	230.486		1055	24.208	1055	41.874		1055	322.344	1055	308.916		1055	82.915	1055	123.185		1055	1	1055	5		1055	2	1055	0		1055	1	1055	0		1055	4	1055	7		1055	11	1055	0
	1056	125.626	1056	206.626		1056	23.889	1056	45.998		1056	322.773	1056	328.009		1056	85.804	1056	117.783		1056	1	1056	3		1056	1	1056	2		1056	1	1056	0		1056	2	1056	4		1056	9	1056	0
	1057	129.966	1057	226.68		1057	21.968	1057	47.295		1057	318.069	1057	310.804		1057	87.417	1057	119.51		1057	0	1057	2		1057	1	1057	0		1057	1	1057	0		1057	2	1057	5		1057	9	1057	0
	1058	115.322	1058	213.685		1058	23.351	1058	34.074		1058	331.737	1058	319.857		1058	86.05	1058	125.229		1058	0	1058	2		1058	0	1058	1		1058	1	1058	0		1058	1	1058	5		1058	9	1058	0
	1059	102.185	1059	177.837		1059	30.669	1059	33.668		1059	344.442	1059	365.508		1059	79.023	1059	125.871		1059	0	1059	1		1059	1	1059	1		1059	0	1059	0		1059	2	1059	7		1059	8	1059	0
	1060	111.708	1060	209.478		1060	28.997	1060	38.321		1060	335.315	1060	330.212		1060	81.341	1060	122.386		1060	1	1060	3		1060	1	1060	1		1060	0	1060	0		1060	1	1060	6		1060	8	1060	0
	1061	136.225	1061	230.691		1061	36.37	1061	30.894		1061	314.332	1061	310.735		1061	72.022	1061	124.299		1061	1	1061	2		1061	1	1061	1		1061	0	1061	0		1061	1	1061	9		1061	10	1061	0
	1062	134.668	1062	202.524		1062	28.606	1062	34.577		1062	309.631	1062	333.182		1062	81.931	1062	134.791		1062	0	1062	2		1062	0	1062	0		1062	1	1062	0		1062	1	1062	7		1062	11	1062	0
	1063	129.722	1063	264.107		1063	21.071	1063	40.027		1063	312.758	1063	276.048		1063	85.633	1063	124.954		1063	1	1063	4		1063	2	1063	1		1063	0	1063	0		1063	2	1063	9		1063	7	1063	0
	1064	142.336	1064	214.729		1064	25.305	1064	43.408		1064	299.823	1064	318.238		1064	82.911	1064	119.059		1064	0	1064	3		1064	2	1064	0		1064	0	1064	0		1064	2	1064	7		1064	10	1064	0
	1065	116.053	1065	207.388		1065	21.267	1065	26.378		1065	329.824	1065	326.861		1065	89.11	1065	138.191		1065	1	1065	1		1065	2	1065	0		1065	1	1065	0		1065	1	1065	4		1065	9	1065	0
	1066	127.905	1066	225.226		1066	24.431	1066	44.121		1066	321.212	1066	315.046		1066	88.207	1066	122.4		1066	0	1066	4		1066	2	1066	1		1066	1	1066	0		1066	2	1066	4		1066	10	1066	0
	1067	140.466	1067	217.75		1067	29.827	1067	50.468		1067	306.672	1067	318.081		1067	81.961	1067	114.721		1067	0	1067	2		1067	3	1067	1		1067	1	1067	0		1067	1	1067	6		1067	8	1067	0
	1068	135.19	1068	249.626		1068	24.213	1068	36.714		1068	308.594	1068	288.082		1068	86.888	1068	127.349		1068	0	1068	2		1068	2	1068	0		1068	1	1068	0		1068	1	1068	8		1068	7	1068	0
	1069	137.213	1069	225.437		1069	27.176	1069	33.077		1069	306.263	1069	315.896		1069	85.276	1069	129.605		1069	0	1069	2		1069	3	1069	2		1069	0	1069	0		1069	2	1069	8		1069	8	1069	0
	1070	133.254	1070	221.571		1070	23.737	1070	43.22		1070	311.433	1070	317.926		1070	84.381	1070	123.874		1070	0	1070	1		1070	3	1070	2		1070	1	1070	0		1070	1	1070	8		1070	7	1070	0
	1071	119.06	1071	254.729		1071	28.408	1071	33.621		1071	328.998	1071	285.132		1071	85.03	1071	128.07		1071	1	1071	1		1071	0	1071	2		1071	0	1071	0		1071	2	1071	6		1071	8	1071	0
	1072	146.36	1072	229.372		1072	25.565	1072	42.184		1072	300.886	1072	310.283		1072	85.076	1072	109.192		1072	0	1072	3		1072	0	1072	1		1072	1	1072	0		1072	1	1072	6		1072	8	1072	0
	1073	144.811	1073	238.119		1073	28.492	1073	42.795		1073	304.496	1073	303.456		1073	85.754	1073	120.206		1073	1	1073	2		1073	1	1073	1		1073	1	1073	0		1073	3	1073	4		1073	6	1073	0
	1074	138.584	1074	184.175		1074	23.944	1074	32.837		1074	308.427	1074	356.352		1074	86.294	1074	134.191		1074	0	1074	3		1074	2	1074	0		1074	0	1074	0		1074	4	1074	6		1074	9	1074	0
	1075	121.722	1075	240.809		1075	21.53	1075	38.859		1075	325.986	1075	301.968		1075	84.946	1075	129.73		1075	0	1075	1		1075	1	1075	0		1075	1	1075	0		1075	1	1075	6		1075	9	1075	0
	1076	130.707	1076	211.001		1076	21.427	1076	38.878		1076	310.61	1076	331.281		1076	91.308	1076	123.869		1076	1	1076	1		1076	2	1076	0		1076	1	1076	0		1076	2	1076	4		1076	10	1076	0
	1077	139.558	1077	194.449		1077	27.895	1077	44.944		1077	308.032	1077	348.602		1077	80.169	1077	111.994		1077	0	1077	0		1077	2	1077	0		1077	2	1077	0		1077	3	1077	4		1077	5	1077	0
	1078	109.539	1078	211.061		1078	17.909	1078	36.145		1078	333.552	1078	328.388		1078	87.967	1078	129.319		1078	1	1078	1		1078	0	1078	1		1078	1	1078	0		1078	2	1078	7		1078	11	1078	0
	1079	99.403	1079	230.703		1079	25.73	1079	42.873		1079	347.606	1079	306.979		1079	86.9	1079	122.481		1079	1	1079	2		1079	2	1079	0		1079	0	1079	0		1079	3	1079	8		1079	10	1079	0
	1080	138.304	1080	211.743		1080	18.823	1080	34.699		1080	306.836	1080	330.715		1080	85.552	1080	125.344		1080	1	1080	1		1080	0	1080	0		1080	1	1080	0		1080	2	1080	6		1080	7	1080	0
	1081	152.109	1081	182.234		1081	20.276	1081	45.472		1081	297.044	1081	359.719		1081	89.445	1081	117.944		1081	0	1081	1		1081	1	1081	1		1081	2	1081	0		1081	0	1081	6		1081	9	1081	0
	1082	121.313	1082	234.426		1082	20.679	1082	45.004		1082	322.054	1082	311.585		1082	86.831	1082	122.687		1082	0	1082	3		1082	1	1082	1		1082	0	1082	0		1082	3	1082	6		1082	10	1082	0
	1083	121.842	1083	214.906		1083	26.072	1083	40.758		1083	325.504	1083	329.821		1083	81.462	1083	121.057		1083	0	1083	4		1083	1	1083	1		1083	1	1083	0		1083	2	1083	8		1083	8	1083	0
	1084	119.468	1084	180.771		1084	24.649	1084	31.609		1084	326.193	1084	361.383		1084	84.476	1084	130.936		1084	0	1084	2		1084	1	1084	2		1084	1	1084	0		1084	0	1084	5		1084	7	1084	0
	1085	123.13	1085	235.923		1085	26.675	1085	42.098		1085	321.008	1085	303.108		1085	82.981	1085	127.064		1085	0	1085	2		1085	1	1085	1		1085	0	1085	0		1085	1	1085	7		1085	7	1085	0
	1086	106.512	1086	214.048		1086	23.818	1086	24.21		1086	335.469	1086	332.245		1086	87.162	1086	139.251		1086	0	1086	3		1086	0	1086	1		1086	1	1086	0		1086	1	1086	7		1086	9	1086	0
	1087	104.527	1087	210.133		1087	20.661	1087	34.989		1087	339.382	1087	337.747		1087	91.207	1087	128.061		1087	0	1087	3		1087	0	1087	2		1087	0	1087	0		1087	1	1087	8		1087	8	1087	0
	1088	140.283	1088	229.897		1088	36.109	1088	39.218		1088	306.296	1088	318.655		1088	75.969	1088	128.794		1088	0	1088	1		1088	2	1088	2		1088	1	1088	0		1088	1	1088	5		1088	12	1088	0
	1089	131.788	1089	257.89		1089	30.465	1089	38.752		1089	315.017	1089	288.336		1089	82.845	1089	130.832		1089	0	1089	2		1089	2	1089	2		1089	1	1089	0		1089	2	1089	8		1089	11	1089	0
	1090	120.376	1090	230.122		1090	25.306	1090	43.08		1090	325.99	1090	299.563		1090	81.506	1090	120.688		1090	0	1090	1		1090	2	1090	2		1090	0	1090	0		1090	1	1090	7		1090	12	1090	0
	1091	133.179	1091	256.565		1091	24.365	1091	32.251		1091	310.915	1091	285.309		1091	87.134	1091	125.162		1091	0	1091	1		1091	1	1091	1		1091	1	1091	0		1091	1	1091	8		1091	8	1091	0
	1092	99.909	1092	224.965		1092	19.928	1092	30.882		1092	346.317	1092	317.492		1092	90.091	1092	143.926		1092	0	1092	3		1092	0	1092	0		1092	0	1092	0		1092	2	1092	5		1092	8	1092	0
	1093	140.454	1093	252.335		1093	26.439	1093	38.15		1093	306.845	1093	290.459		1093	82.176	1093	138.075		1093	0	1093	1		1093	1	1093	2		1093	1	1093	0		1093	2	1093	6		1093	7	1093	0
	1094	143.898	1094	240.323		1094	26.974	1094	36.875		1094	304.105	1094	302.91		1094	87.855	1094	133.638		1094	0	1094	3		1094	2	1094	2		1094	1	1094	0		1094	1	1094	7		1094	8	1094	0
	1095	134.603	1095	221.892		1095	23.869	1095	34.903		1095	310.547	1095	324.363		1095	87.664	1095	131.325		1095	0	1095	2		1095	1	1095	0		1095	0	1095	0		1095	2	1095	4		1095	8	1095	0
	1096	134.088	1096	203.103		1096	26.096	1096	30.99		1096	311.066	1096	340.649		1096	82.257	1096	136.67		1096	0	1096	3		1096	3	1096	0		1096	1	1096	0		1096	2	1096	5		1096	9	1096	0
	1097	180.244	1097	207.629		1097	39.744	1097	25.858		1097	272.833	1097	334.958		1097	78.599	1097	140.298		1097	0	1097	2		1097	0	1097	1		1097	0	1097	0		1097	1	1097	5		1097	6	1097	0
	1098	110.685	1098	214.511		1098	27.637	1098	31.522		1098	335.426	1098	325.917		1098	83.849	1098	138.485		1098	0	1098	1		1098	0	1098	2		1098	1	1098	0		1098	1	1098	4		1098	10	1098	1
	1099	130.46	1099	218.377		1099	27.455	1099	31.13		1099	319.344	1099	327.851		1099	89.206	1099	135.717		1099	0	1099	2		1099	3	1099	2		1099	1	1099	0		1099	1	1099	6		1099	11	1099	0
	1100	130.357	1100	254.907		1100	25.765	1100	31.829		1100	316.231	1100	291.551		1100	81.648	1100	135.879		1100	0	1100	1		1100	2	1100	2		1100	0	1100	0		1100	1	1100	5		1100	8	1100	0
	1101	114.817	1101	259.253		1101	21.489	1101	29.416		1101	330.174	1101	282.96		1101	87.562	1101	132.465		1101	0	1101	3		1101	1	1101	2		1101	0	1101	0		1101	3	1101	6		1101	10	1101	0
	1102	102.789	1102	235.046		1102	26.958	1102	23.791		1102	344.757	1102	309.324		1102	92.044	1102	137.094		1102	0	1102	2		1102	2	1102	0		1102	0	1102	0		1102	2	1102	4		1102	8	1102	0
	1103	119.961	1103	252.107		1103	25.149	1103	25.357		1103	328.78	1103	288.324		1103	87.729	1103	132.937		1103	0	1103	0		1103	3	1103	1		1103	1	1103	0		1103	2	1103	6		1103	7	1103	0
	1104	127.814	1104	234.243		1104	24.832	1104	39.017		1104	318.155	1104	310.596		1104	86.606	1104	134.071		1104	0	1104	0		1104	3	1104	1		1104	2	1104	0		1104	1	1104	5		1104	8	1104	0
	1105	123.362	1105	232.339		1105	28.462	1105	30.934		1105	324.396	1105	310.37		1105	82.668	1105	133.462		1105	0	1105	2		1105	4	1105	0		1105	1	1105	0		1105	2	1105	6		1105	10	1105	0
	1106	122.882	1106	209.676		1106	26.808	1106	26.688		1106	324.268	1106	336.702		1106	80.917	1106	143.31		1106	0	1106	3		1106	2	1106	0		1106	0	1106	0		1106	3	1106	6		1106	7	1106	0
	1107	100.828	1107	222.026		1107	18.441	1107	29.786		1107	345.055	1107	323.28		1107	94.807	1107	142.148		1107	1	1107	3		1107	0	1107	0		1107	2	1107	0		1107	4	1107	5		1107	6	1107	0
	1108	130.417	1108	194.925		1108	22.492	1108	27.486		1108	315.17	1108	351.426		1108	80.976	1108	138.287		1108	1	1108	3		1108	2	1108	0		1108	0	1108	0		1108	1	1108	5		1108	10	1108	0
	1109	114.432	1109	233.721		1109	27.132	1109	32.989		1109	328.64	1109	304.05		1109	81.649	1109	128.844		1109	1	1109	3		1109	1	1109	0		1109	0	1109	0		1109	3	1109	5		1109	7	1109	0
	1110	185.128	1110	242.5		1110	41.726	1110	29.076		1110	265.608	1110	300.174		1110	69.626	1110	145.483		1110	0	1110	3		1110	1	1110	0		1110	0	1110	0		1110	0	1110	7		1110	10	1110	0
	1111	128.304	1111	252.159		1111	22.612	1111	36.316		1111	318.447	1111	287.804		1111	86.196	1111	131.536		1111	0	1111	2		1111	2	1111	0		1111	0	1111	0		1111	1	1111	5		1111	5	1111	0
	1112	118.956	1112	221.288		1112	25.274	1112	33.11		1112	328.508	1112	316.54		1112	82.507	1112	140.84		1112	1	1112	2		1112	3	1112	0		1112	1	1112	0		1112	3	1112	5		1112	5	1112	0
	1113	120.305	1113	230.495		1113	27.689	1113	27.626		1113	320.857	1113	311.457		1113	74.459	1113	143.041		1113	0	1113	1		1113	3	1113	0		1113	1	1113	0		1113	2	1113	8		1113	12	1113	0
	1114	133.999	1114	223.732		1114	28.261	1114	33.872		1114	310.28	1114	322.709		1114	85.194	1114	133.795		1114	0	1114	3		1114	3	1114	1		1114	0	1114	0		1114	2	1114	3		1114	7	1114	0
	1115	120.539	1115	239.486		1115	24.934	1115	32.735		1115	321.739	1115	309.769		1115	87.729	1115	135.106		1115	0	1115	0		1115	1	1115	1		1115	0	1115	0		1115	4	1115	5		1115	9	1115	0
	1116	123.382	1116	227.007		1116	27.161	1116	37.987		1116	324.056	1116	320.281		1116	82.826	1116	136.62		1116	0	1116	2		1116	0	1116	1		1116	0	1116	0		1116	2	1116	6		1116	10	1116	0
	1117	128.232	1117	272.266		1117	24.14	1117	39.889		1117	319.079	1117	268.827		1117	89.304	1117	128.051		1117	0	1117	0		1117	0	1117	0		1117	0	1117	0		1117	1	1117	5		1117	6	1117	0
	1118	131.21	1118	243.704		1118	26.176	1118	31.767		1118	314.258	1118	302.192		1118	80.109	1118	132.397		1118	0	1118	0		1118	4	1118	1		1118	1	1118	0		1118	1	1118	4		1118	8	1118	0
	1119	139.545	1119	211.77		1119	49.056	1119	26.528		1119	313.111	1119	335.323		1119	66.708	1119	141.749		1119	0	1119	2		1119	2	1119	2		1119	0	1119	0		1119	1	1119	7		1119	11	1119	0
	1120	141.778	1120	206.382		1120	22.586	1120	25.412		1120	301.888	1120	334.413		1120	89.176	1120	138.003		1120	0	1120	0		1120	1	1120	1		1120	1	1120	0		1120	1	1120	8		1120	7	1120	0
	1121	140.471	1121	231.801		1121	23.866	1121	38.671		1121	305.071	1121	309.798		1121	86.545	1121	129.633		1121	0	1121	0		1121	2	1121	0		1121	1	1121	0		1121	4	1121	2		1121	12	1121	0
	1122	106.005	1122	237.258		1122	27.47	1122	40.549		1122	337.311	1122	304.749		1122	86.001	1122	125.346		1122	0	1122	4		1122	1	1122	0		1122	0	1122	0		1122	2	1122	5		1122	7	1122	0
	1123	143.063	1123	249.916		1123	25.787	1123	29.119		1123	301.707	1123	296.617		1123	84.746	1123	131.074		1123	0	1123	1		1123	0	1123	0		1123	1	1123	0		1123	2	1123	3		1123	7	1123	0
	1124	134.778	1124	229.033		1124	27.574	1124	37.029		1124	310.426	1124	317.413		1124	78.782	1124	133.341		1124	0	1124	1		1124	1	1124	1		1124	1	1124	0		1124	3	1124	7		1124	8	1124	0
	1125	153.724	1125	196.036		1125	32.808	1125	36.05		1125	291.87	1125	337.855		1125	77.52	1125	129.393		1125	0	1125	4		1125	0	1125	1		1125	0	1125	0		1125	2	1125	7		1125	6	1125	0
	1126	127.856	1126	220.938		1126	23.081	1126	38.91		1126	319.215	1126	326.698		1126	87.991	1126	130.889		1126	0	1126	1		1126	2	1126	1		1126	1	1126	0		1126	1	1126	6		1126	5	1126	0
	1127	134.341	1127	209		1127	23.866	1127	27.31		1127	313.342	1127	335.355		1127	81.811	1127	134.768		1127	0	1127	2		1127	2	1127	0		1127	0	1127	0		1127	1	1127	8		1127	9	1127	0
	1128	145.292	1128	225.181		1128	27.687	1128	32.581		1128	303.195	1128	316.95		1128	80.437	1128	130.39		1128	0	1128	0		1128	0	1128	0		1128	0	1128	0		1128	1	1128	5		1128	7	1128	0
	1129	109.864	1129	253.949		1129	18.023	1129	34.673		1129	334.633	1129	285.936		1129	95.829	1129	128.847		1129	0	1129	4		1129	1	1129	1		1129	1	1129	0		1129	1	1129	9		1129	10	1129	0
	1130	115.832	1130	255.516		1130	22.278	1130	37.811		1130	331.863	1130	288.379		1130	89.737	1130	128.366		1130	0	1130	1		1130	2	1130	0		1130	0	1130	0		1130	3	1130	4		1130	6	1130	0
	1131	144.674	1131	220.265		1131	29.286	1131	33.545		1131	302.299	1131	323.795		1131	81.448	1131	128.059		1131	1	1131	2		1131	2	1131	1		1131	1	1131	0		1131	1	1131	7		1131	9	1131	0
	1132	124.114	1132	240.408		1132	23.242	1132	39.294		1132	322.65	1132	304.334		1132	89.012	1132	127.747		1132	0	1132	1		1132	0	1132	0		1132	0	1132	0		1132	1	1132	6		1132	11	1132	0
	1133	98.715	1133	237.436		1133	25.164	1133	38.763		1133	346.509	1133	313.107		1133	83.513	1133	131.516		1133	0	1133	3		1133	2	1133	1		1133	0	1133	1		1133	0	1133	3		1133	8	1133	1
	1134	123.897	1134	231.289		1134	19.988	1134	38.075		1134	322.927	1134	311.39		1134	92.719	1134	132.658		1134	0	1134	4		1134	1	1134	1		1134	0	1134	0		1134	1	1134	6		1134	8	1134	0
	1135	118.054	1135	207.664		1135	21.486	1135	32.417		1135	327.794	1135	336.51		1135	87.767	1135	133.467		1135	0	1135	3		1135	1	1135	0		1135	1	1135	0		1135	1	1135	5		1135	8	1135	0
	1136	117.104	1136	236.642		1136	24.338	1136	31.596		1136	328.902	1136	306.771		1136	85.813	1136	131.707		1136	0	1136	4		1136	1	1136	0		1136	2	1136	0		1136	2	1136	7		1136	8	1136	0
	1137	132.417	1137	211.886		1137	22.433	1137	28.044		1137	315.477	1137	337.508		1137	81.728	1137	141.411		1137	0	1137	3		1137	3	1137	0		1137	1	1137	0		1137	1	1137	4		1137	6	1137	0
	1138	97.078	1138	178.27		1138	24.349	1138	24.592		1138	346.503	1138	367.698		1138	86.422	1138	139.593		1138	0	1138	2		1138	1	1138	0		1138	1	1138	0		1138	0	1138	4		1138	7	1138	0
	1139	117.347	1139	206.212		1139	20.886	1139	28.048		1139	330.456	1139	335.625		1139	90.092	1139	136.135		1139	0	1139	4		1139	1	1139	0		1139	0	1139	0		1139	4	1139	5		1139	7	1139	0
	1140	146.158	1140	188.406		1140	25.139	1140	23.037		1140	297.921	1140	353.783		1140	83.441	1140	139.207		1140	1	1140	2		1140	2	1140	0		1140	1	1140	0		1140	2	1140	6		1140	9	1140	0
	1141	104.765	1141	204.613		1141	26.144	1141	28.98		1141	341.699	1141	341.174		1141	87.569	1141	133.367		1141	1	1141	2		1141	2	1141	0		1141	1	1141	0		1141	2	1141	4		1141	8	1141	0
	1142	150.077	1142	210.129		1142	35.578	1142	25.039		1142	298.486	1142	335.432		1142	75.691	1142	138.288		1142	0	1142	3		1142	2	1142	0		1142	1	1142	0		1142	3	1142	4		1142	8	1142	0
	1143	128.262	1143	197.366		1143	27.192	1143	24.606		1143	317.46	1143	345.852		1143	82.148	1143	146.798		1143	0	1143	3		1143	0	1143	0		1143	1	1143	1		1143	2	1143	7		1143	9	1143	0
	1144	122.049	1144	217.729		1144	16.088	1144	27.615		1144	325.031	1144	328.769		1144	85.919	1144	139.218		1144	0	1144	4		1144	2	1144	0		1144	2	1144	0		1144	2	1144	7		1144	12	1144	0
	1145	110.687	1145	203.254		1145	20.993	1145	24.285		1145	335.274	1145	338.791		1145	87.59	1145	138.035		1145	0	1145	4		1145	2	1145	0		1145	0	1145	0		1145	1	1145	4		1145	9	1145	0
	1146	91.905	1146	204.165		1146	20.655	1146	23.565		1146	355.77	1146	336.917		1146	83.717	1146	138.242		1146	0	1146	2		1146	4	1146	0		1146	1	1146	0		1146	2	1146	6		1146	8	1146	0
	1147	120.519	1147	219.496		1147	25.447	1147	27.706		1147	323.085	1147	320.155		1147	81.79	1147	134.584		1147	0	1147	1		1147	1	1147	0		1147	1	1147	0		1147	0	1147	7		1147	12	1147	1
	1148	87.106	1148	202.335		1148	18.716	1148	23.344		1148	357.687	1148	341.037		1148	89.297	1148	138.743		1148	0	1148	1		1148	5	1148	0		1148	1	1148	0		1148	2	1148	3		1148	12	1148	0
	1149	114.038	1149	213.667		1149	25.983	1149	23.616		1149	334.895	1149	331.114		1149	83.912	1149	142.027		1149	0	1149	2		1149	2	1149	0		1149	0	1149	0		1149	2	1149	5		1149	10	1149	0
	1150	109.78	1150	221.39		1150	26.797	1150	28.428		1150	340.097	1150	326.216		1150	84.937	1150	143.315		1150	0	1150	2		1150	1	1150	1		1150	0	1150	0		1150	3	1150	4		1150	9	1150	0
	1151	146.534	1151	212.625		1151	24.829	1151	22.285		1151	299.896	1151	328.235		1151	86.667	1151	139.85		1151	0	1151	1		1151	4	1151	0		1151	0	1151	0		1151	2	1151	5		1151	9	1151	0
	1152	104.263	1152	232.044		1152	19.683	1152	26.291		1152	338.255	1152	313.853		1152	90.709	1152	144.022		1152	2	1152	1		1152	4	1152	0		1152	1	1152	0		1152	2	1152	3		1152	10	1152	0
	1153	111.431	1153	204.184		1153	21.163	1153	26.29		1153	336.593	1153	335.994		1153	82.478	1153	141.612		1153	0	1153	0		1153	2	1153	0		1153	2	1153	0		1153	2	1153	2		1153	6	1153	0
	1154	107.908	1154	211.893		1154	23.372	1154	28.877		1154	337.472	1154	331.78		1154	85.276	1154	142.711		1154	1	1154	3		1154	2	1154	2		1154	0	1154	0		1154	1	1154	4		1154	10	1154	0
	1155	118.631	1155	201.862		1155	19.839	1155	29.045		1155	328.137	1155	342.273		1155	87.321	1155	142.777		1155	0	1155	1		1155	2	1155	1		1155	0	1155	0		1155	1	1155	5		1155	12	1155	0
	1156	108.487	1156	203.693		1156	17.972	1156	23.726		1156	339.532	1156	339.601		1156	88.589	1156	140.536		1156	0	1156	1		1156	2	1156	0		1156	0	1156	0		1156	4	1156	6		1156	8	1156	0
	1157	109.569	1157	250.017		1157	24.942	1157	36.584		1157	338.325	1157	298.523		1157	86.074	1157	128.951		1157	0	1157	3		1157	3	1157	0		1157	0	1157	0		1157	2	1157	6		1157	11	1157	0
	1158	93.86	1158	212.176		1158	21.924	1158	24.774		1158	355.186	1158	335.701		1158	86.457	1158	142.996		1158	0	1158	2		1158	5	1158	0		1158	3	1158	0		1158	1	1158	3		1158	9	1158	0
	1159	101.424	1159	212.636		1159	25.596	1159	23.621		1159	346.106	1159	333.583		1159	83.107	1159	143.665		1159	1	1159	1		1159	4	1159	0		1159	1	1159	0		1159	2	1159	2		1159	10	1159	0
	1160	123.109	1160	224.908		1160	20.513	1160	24.006		1160	322.818	1160	321.12		1160	88.358	1160	133.547		1160	1	1160	2		1160	2	1160	0		1160	0	1160	0		1160	3	1160	2		1160	8	1160	0
	1161	88.198	1161	225.582		1161	20.643	1161	36.13		1161	357.29	1161	318.857		1161	87.788	1161	134.324		1161	0	1161	3		1161	3	1161	0		1161	0	1161	0		1161	2	1161	3		1161	7	1161	0
	1162	113.091	1162	192.749		1162	20.977	1162	27.475		1162	334.44	1162	350.272		1162	89.24	1162	140.812		1162	1	1162	3		1162	4	1162	0		1162	1	1162	0		1162	3	1162	7		1162	8	1162	0
	1163	110.481	1163	214.693		1163	21.817	1163	29.357		1163	338.293	1163	329.16		1163	85.481	1163	131.591		1163	1	1163	3		1163	1	1163	0		1163	1	1163	0		1163	1	1163	3		1163	8	1163	0
	1164	95.262	1164	221.422		1164	19.228	1164	29.85		1164	349.545	1164	325.117		1164	83.726	1164	130.442		1164	0	1164	1		1164	4	1164	0		1164	2	1164	0		1164	1	1164	6		1164	6	1164	0
	1165	114.109	1165	209.114		1165	22.176	1165	25.634		1165	332.288	1165	332.862		1165	88.343	1165	134.69		1165	1	1165	2		1165	5	1165	0		1165	1	1165	0		1165	3	1165	5		1165	9	1165	0
	1166	103.201	1166	213.897		1166	23.528	1166	25.028		1166	347.692	1166	329.457		1166	86.123	1166	142.641		1166	1	1166	2		1166	3	1166	1		1166	2	1166	0		1166	2	1166	6		1166	9	1166	0
	1167	139.057	1167	190.727		1167	24.146	1167	15.433		1167	309.234	1167	349.007		1167	87.194	1167	144.522		1167	0	1167	2		1167	7	1167	0		1167	1	1167	0		1167	2	1167	5		1167	7	1167	0
	1168	131.193	1168	200.697		1168	23.224	1168	22.815		1168	315.985	1168	343.342		1168	85.628	1168	144.442		1168	0	1168	1		1168	3	1168	0		1168	2	1168	0		1168	2	1168	4		1168	9	1168	0
	1169	125.859	1169	234.52		1169	24.882	1169	29.681		1169	320.511	1169	315.014		1169	82.24	1169	137.541		1169	1	1169	2		1169	3	1169	2		1169	0	1169	0		1169	2	1169	7		1169	7	1169	0
	1170	123.936	1170	235.698		1170	23.291	1170	32.663		1170	323.454	1170	310.539		1170	84.083	1170	134.114		1170	0	1170	3		1170	3	1170	0		1170	2	1170	0		1170	2	1170	5		1170	10	1170	0
	1171	116.999	1171	200.344		1171	22.321	1171	22.815		1171	328.274	1171	345.86		1171	84.699	1171	144.603		1171	0	1171	0		1171	2	1171	0		1171	1	1171	0		1171	1	1171	2		1171	8	1171	0
	1172	145.63	1172	186.316		1172	33.111	1172	30.874		1172	306.745	1172	353.721		1172	79.482	1172	131.876		1172	0	1172	0		1172	1	1172	1		1172	1	1172	0		1172	3	1172	2		1172	12	1172	0
	1173	136.273	1173	243.776		1173	27.478	1173	41.843		1173	311.716	1173	301.707		1173	81.165	1173	129.541		1173	0	1173	2		1173	1	1173	1		1173	1	1173	0		1173	2	1173	4		1173	12	1173	0
	1174	125.824	1174	208.878		1174	25.359	1174	35.226		1174	320.431	1174	332.899		1174	82.309	1174	127.959		1174	1	1174	1		1174	2	1174	0		1174	0	1174	0		1174	2	1174	6		1174	7	1174	0
	1175	147.511	1175	202.237		1175	27.205	1175	33.677		1175	299.151	1175	345.442		1175	82.118	1175	134.133		1175	0	1175	3		1175	3	1175	0		1175	1	1175	0		1175	0	1175	3		1175	10	1175	1
	1176	114.455	1176	162.989		1176	22.292	1176	16.348		1176	338.173	1176	381.206		1176	84.592	1176	144.224		1176	1	1176	3		1176	5	1176	0		1176	2	1176	0		1176	2	1176	3		1176	9	1176	0
	1177	121.756	1177	214.956		1177	26.063	1177	32.135		1177	328.275	1177	328.413		1177	87.032	1177	127.613		1177	0	1177	2		1177	3	1177	0		1177	1	1177	1		1177	2	1177	6		1177	4	1177	0
	1178	135.982	1178	206.435		1178	21.892	1178	30.048		1178	308.51	1178	339.633		1178	91.034	1178	141.519		1178	1	1178	3		1178	2	1178	0		1178	1	1178	0		1178	2	1178	3		1178	7	1178	0
	1179	143.943	1179	234.836		1179	24.131	1179	33.813		1179	301.481	1179	307.98		1179	82.025	1179	130.896		1179	0	1179	2		1179	4	1179	0		1179	1	1179	0		1179	2	1179	7		1179	8	1179	0
	1180	137.167	1180	217.076		1180	25.612	1180	33.269		1180	307.415	1180	324.869		1180	84.622	1180	126.936		1180	0	1180	2		1180	2	1180	0		1180	1	1180	0		1180	3	1180	4		1180	10	1180	0
	1181	179.135	1181	209.144		1181	49.497	1181	30.36		1181	273.429	1181	334.482		1181	65.956	1181	136.185		1181	1	1181	0		1181	3	1181	0		1181	3	1181	0		1181	0	1181	4		1181	14	1181	0
	1182	136.296	1182	215.353		1182	29.921	1182	28.416		1182	311.048	1182	329.03		1182	75.515	1182	142.842		1182	0	1182	2		1182	4	1182	0		1182	2	1182	0		1182	0	1182	5		1182	11	1182	0
	1183	144.751	1183	232.902		1183	24.21	1183	26.473		1183	305.505	1183	311.392		1183	80.14	1183	146.473		1183	0	1183	3		1183	5	1183	0		1183	2	1183	0		1183	1	1183	7		1183	10	1183	0
	1184	129.947	1184	205.143		1184	25.975	1184	21.639		1184	313.639	1184	325.479		1184	82.113	1184	148.69		1184	0	1184	2		1184	5	1184	0		1184	4	1184	0		1184	1	1184	8		1184	9	1184	0
	1185	135.618	1185	229.338		1185	23.997	1185	36.001		1185	313.088	1185	311.188		1185	80.04	1185	128.782		1185	0	1185	1		1185	3	1185	0		1185	1	1185	0		1185	0	1185	6		1185	7	1185	0
	1186	140.984	1186	205.623		1186	27.835	1186	27.96		1186	302.118	1186	340.535		1186	82.365	1186	142.696		1186	1	1186	2		1186	5	1186	0		1186	2	1186	0		1186	2	1186	3		1186	11	1186	0
	1187	127.448	1187	195.621		1187	26.493	1187	24.949		1187	315.377	1187	348.263		1187	84.586	1187	142.697		1187	0	1187	1		1187	3	1187	0		1187	1	1187	0		1187	2	1187	4		1187	8	1187	0
	1188	132.337	1188	201.494		1188	26.889	1188	27.394		1188	312.652	1188	346.546		1188	86.335	1188	142.749		1188	1	1188	1		1188	4	1188	0		1188	1	1188	0		1188	3	1188	5		1188	11	1188	0
	1189	141.676	1189	192.098		1189	25.009	1189	25.691		1189	302.693	1189	349.934		1189	83.168	1189	131.888		1189	0	1189	0		1189	5	1189	0		1189	1	1189	0		1189	1	1189	2		1189	15	1189	0
	1190	127.434	1190	232.821		1190	26.567	1190	27.312		1190	317.836	1190	311.767		1190	84.015	1190	130.909		1190	1	1190	1		1190	4	1190	0		1190	1	1190	0		1190	0	1190	8		1190	14	1190	1
	1191	138.48	1191	217.623		1191	26.603	1191	35.28		1191	303.69	1191	325.993		1191	78.462	1191	131.257		1191	0	1191	1		1191	3	1191	1		1191	1	1191	0		1191	2	1191	4		1191	10	1191	0
	1192	110.383	1192	248.796		1192	21.803	1192	37.725		1192	332.992	1192	295.354		1192	87.424	1192	134.186		1192	1	1192	1		1192	2	1192	0		1192	2	1192	0		1192	1	1192	6		1192	11	1192	0
	1193	133.697	1193	207.479		1193	24.944	1193	27.623		1193	313.943	1193	334.641		1193	83.141	1193	139.131		1193	0	1193	1		1193	3	1193	0		1193	2	1193	0		1193	2	1193	6		1193	14	1193	0
	1194	107.872	1194	227.576		1194	17.175	1194	25.985		1194	341.072	1194	318.227		1194	92.38	1194	139.506		1194	1	1194	3		1194	2	1194	0		1194	2	1194	0		1194	1	1194	6		1194	12	1194	0
	1195	97.259	1195	208.795		1195	13.503	1195	25.853		1195	348.872	1195	334.809		1195	87.551	1195	138.304		1195	0	1195	2		1195	5	1195	0		1195	1	1195	0		1195	2	1195	9		1195	12	1195	0
	1196	119.393	1196	257.115		1196	24.27	1196	25.157		1196	328.701	1196	288.109		1196	87.275	1196	140.609		1196	0	1196	3		1196	4	1196	0		1196	1	1196	0		1196	3	1196	4		1196	10	1196	1
	1197	114.098	1197	228.765		1197	26.245	1197	26.212		1197	334.567	1197	315.319		1197	87.69	1197	141.878		1197	0	1197	1		1197	2	1197	0		1197	1	1197	0		1197	2	1197	6		1197	9	1197	0
	1198	101.325	1198	239.364		1198	21.843	1198	31.869		1198	347.651	1198	303.273		1198	90.484	1198	133.906		1198	1	1198	2		1198	8	1198	0		1198	3	1198	0		1198	1	1198	7		1198	13	1198	0
	1199	138.138	1199	195.464		1199	27.095	1199	26.299		1199	306.15	1199	336.045		1199	87.027	1199	144.824		1199	0	1199	2		1199	6	1199	0		1199	1	1199	0		1199	2	1199	5		1199	8	1199	1
	1200	129.872	1200	191.564		1200	23.823	1200	23.528		1200	317.481	1200	353.199		1200	84.575	1200	140.146		1200	0	1200	5		1200	4	1200	0		1200	3	1200	0		1200	1	1200	4		1200	10	1200	0
	1201	139.822	1201	164.863		1201	20.276	1201	20.241		1201	305.346	1201	374.758		1201	89.133	1201	147.934		1201	0	1201	2		1201	5	1201	0		1201	3	1201	0		1201	1	1201	7		1201	7	1201	0
	1202	138.594	1202	228.232		1202	19.348	1202	26.397		1202	308.602	1202	315.458		1202	87.854	1202	132.994		1202	0	1202	1		1202	5	1202	0		1202	2	1202	0		1202	2	1202	4		1202	8	1202	0
	1203	137.828	1203	195.267		1203	29.1	1203	27.659		1203	307.528	1203	349.754		1203	81.246	1203	138.763		1203	0	1203	4		1203	5	1203	0		1203	3	1203	0		1203	1	1203	6		1203	9	1203	0
	1204	126.017	1204	188.051		1204	26.84	1204	28.111		1204	321.579	1204	349.012		1204	87.278	1204	141.162		1204	0	1204	2		1204	4	1204	0		1204	4	1204	0		1204	1	1204	6		1204	14	1204	0
	1205	140.453	1205	241.918		1205	23.669	1205	30.649		1205	306.444	1205	300.869		1205	85.347	1205	133.409		1205	0	1205	2		1205	2	1205	0		1205	2	1205	0		1205	2	1205	6		1205	13	1205	1
	1206	115.871	1206	209.166		1206	22.03	1206	32.495		1206	330.352	1206	334.768		1206	87.712	1206	130.653		1206	1	1206	3		1206	3	1206	0		1206	1	1206	0		1206	3	1206	4		1206	5	1206	0
	1207	105.416	1207	195.418		1207	21.525	1207	10.545		1207	338.829	1207	340.019		1207	86.527	1207	152.978		1207	0	1207	0		1207	2	1207	0		1207	0	1207	0		1207	2	1207	5		1207	14	1207	0
	1208	150.651	1208	203.799		1208	24.744	1208	23.509		1208	298.459	1208	341.973		1208	85.52	1208	145.829		1208	1	1208	3		1208	2	1208	0		1208	1	1208	0		1208	2	1208	5		1208	7	1208	0
	1209	151.135	1209	242.084		1209	26.134	1209	30.178		1209	295.104	1209	299.341		1209	85.64	1209	131.836		1209	0	1209	2		1209	1	1209	1		1209	1	1209	0		1209	3	1209	5		1209	9	1209	0
	1210	133.414	1210	237.771		1210	22.269	1210	30.225		1210	311.218	1210	300.372		1210	85.612	1210	133.602		1210	0	1210	1		1210	0	1210	0		1210	1	1210	0		1210	2	1210	5		1210	7	1210	0
	1211	142.118	1211	149.143		1211	22.824	1211	7.627		1211	306.333	1211	385.625		1211	88.384	1211	160.766		1211	0	1211	4		1211	0	1211	0		1211	0	1211	0		1211	2	1211	7		1211	11	1211	0
	1212	124.72	1212	196.931		1212	28.189	1212	27.786		1212	323.649	1212	346.852		1212	83.939	1212	133.11		1212	0	1212	1		1212	1	1212	0		1212	1	1212	0		1212	1	1212	6		1212	9	1212	0
	1213	143.155	1213	178.843		1213	27.52	1213	24.596		1213	303.713	1213	364.246		1213	83.521	1213	133.086		1213	0	1213	1		1213	1	1213	0		1213	1	1213	0		1213	2	1213	7		1213	13	1213	0
	1214	137.58	1214	181.488		1214	24.273	1214	23.947		1214	312.667	1214	357.64		1214	84.401	1214	136.552		1214	0	1214	3		1214	0	1214	0		1214	1	1214	0		1214	2	1214	5		1214	10	1214	0
	1215	141.899	1215	223.704		1215	26.872	1215	34.05		1215	301.916	1215	322.245		1215	86.682	1215	137.563		1215	0	1215	2		1215	2	1215	0		1215	0	1215	0		1215	3	1215	8		1215	10	1215	0
	1216	129.321	1216	196.751		1216	19.593	1216	26.433		1216	317.592	1216	338.868		1216	86.407	1216	144.773		1216	0	1216	3		1216	1	1216	0		1216	1	1216	0		1216	3	1216	7		1216	10	1216	0
	1217	136.644	1217	223.948		1217	22.838	1217	28.202		1217	308.995	1217	318.885		1217	83.038	1217	129.803		1217	0	1217	3		1217	4	1217	0		1217	0	1217	0		1217	0	1217	6		1217	11	1217	1
	1218	131.381	1218	209.043		1218	28.972	1218	24.015		1218	317.626	1218	336.953		1218	82.851	1218	143.267		1218	0	1218	2		1218	2	1218	0		1218	1	1218	0		1218	1	1218	8		1218	8	1218	0
	1219	129.207	1219	210.341		1219	17.677	1219	25.809		1219	319.377	1219	332.716		1219	93.526	1219	143.143		1219	1	1219	3		1219	1	1219	0		1219	1	1219	0		1219	2	1219	6		1219	10	1219	0
	1220	131.819	1220	219.117		1220	25.27	1220	29.534		1220	313.245	1220	327.272		1220	82.449	1220	138.191		1220	0	1220	2		1220	2	1220	0		1220	1	1220	0		1220	2	1220	4		1220	9	1220	0
	1221	129.39	1221	227.076		1221	22.404	1221	35.623		1221	319.729	1221	314.58		1221	87.128	1221	128.124		1221	0	1221	2		1221	1	1221	0		1221	0	1221	0		1221	2	1221	5		1221	12	1221	0
	1222	131.384	1222	210.266		1222	24.085	1222	19.877		1222	314.89	1222	331.607		1222	87.357	1222	143.103		1222	0	1222	2		1222	5	1222	0		1222	1	1222	0		1222	1	1222	4		1222	11	1222	0
	1223	136.391	1223	228.494		1223	27.497	1223	28.254		1223	308.417	1223	315.183		1223	80.579	1223	137.913		1223	0	1223	1		1223	2	1223	1		1223	0	1223	0		1223	1	1223	7		1223	12	1223	0
	1224	128.12	1224	198.231		1224	27.055	1224	23.668		1224	318.108	1224	343.113		1224	87.51	1224	137.346		1224	1	1224	1		1224	2	1224	0		1224	1	1224	0		1224	2	1224	2		1224	10	1224	0
	1225	131.756	1225	198.031		1225	27.291	1225	24.56		1225	312.5	1225	345.529		1225	85.398	1225	140.318		1225	0	1225	2		1225	0	1225	0		1225	1	1225	0		1225	2	1225	5		1225	7	1225	0
	1226	142.335	1226	223.156		1226	34.749	1226	26.76		1226	305.779	1226	321.737		1226	76.387	1226	141.096		1226	0	1226	2		1226	2	1226	2		1226	1	1226	0		1226	1	1226	2		1226	9	1226	0
	1227	136.343	1227	221.338		1227	25.974	1227	26.513		1227	309.873	1227	325.036		1227	83.348	1227	141.085		1227	0	1227	3		1227	2	1227	2		1227	1	1227	0		1227	1	1227	4		1227	5	1227	0
	1228	133.328	1228	233.855		1228	26.54	1228	27.826		1228	310.435	1228	308.315		1228	82.623	1228	146.22		1228	0	1228	1		1228	4	1228	2		1228	1	1228	0		1228	1	1228	5		1228	10	1228	0
	1229	152.126	1229	254.306		1229	30.769	1229	42.434		1229	295.195	1229	291.848		1229	82.446	1229	127.533		1229	0	1229	2		1229	1	1229	2		1229	1	1229	0		1229	2	1229	6		1229	8	1229	0
	1230	141.154	1230	312.567		1230	34.034	1230	36.201		1230	308.357	1230	233.228		1230	76.609	1230	125.652		1230	1	1230	3		1230	3	1230	1		1230	2	1230	0		1230	0	1230	6		1230	6	1230	0
	1231	122.625	1231	283.189		1231	24.661	1231	39.115		1231	323.814	1231	257.197		1231	88.016	1231	123.997		1231	0	1231	1		1231	3	1231	1		1231	1	1231	0		1231	3	1231	3		1231	10	1231	0
	1232	136.771	1232	196.549		1232	23.857	1232	10.592		1232	312.585	1232	342.881		1232	90.579	1232	150.599		1232	0	1232	0		1232	2	1232	1		1232	0	1232	0		1232	1	1232	4		1232	12	1232	0
	1233	133.702	1233	221.025		1233	20.943	1233	33.083		1233	308.612	1233	322.342		1233	89.711	1233	129.188		1233	1	1233	1		1233	2	1233	0		1233	2	1233	2		1233	1	1233	5		1233	12	1233	0
	1234	114.322	1234	280.942		1234	23.36	1234	52.246		1234	332.936	1234	257.611		1234	92.789	1234	109.375		1234	1	1234	0		1234	1	1234	0		1234	2	1234	0		1234	3	1234	4		1234	10	1234	0
	1235	124.099	1235	273.835		1235	29.228	1235	40.117		1235	318.503	1235	266.415		1235	84.414	1235	128.852		1235	1	1235	3		1235	3	1235	2		1235	1	1235	0		1235	2	1235	5		1235	10	1235	0
	1236	119.578	1236	199.759		1236	19.607	1236	34.844		1236	325.746	1236	335.517		1236	86.001	1236	134.74		1236	0	1236	1		1236	2	1236	0		1236	1	1236	0		1236	1	1236	6		1236	11	1236	0
	1237	144.062	1237	245.574		1237	23.462	1237	31.698		1237	298.115	1237	296.186		1237	88.85	1237	133.233		1237	1	1237	1		1237	1	1237	0		1237	1	1237	0		1237	1	1237	6		1237	8	1237	0
	1238	141.239	1238	263.118		1238	27.242	1238	35.869		1238	304.46	1238	278.445		1238	86.115	1238	131.307		1238	0	1238	5		1238	1	1238	0		1238	1	1238	0		1238	1	1238	5		1238	9	1238	0
	1239	119.287	1239	239.766		1239	28.193	1239	42.232		1239	328.271	1239	305.62		1239	80.665	1239	124.885		1239	1	1239	4		1239	3	1239	0		1239	1	1239	0		1239	1	1239	6		1239	7	1239	0
	1240	113.936	1240	223.479		1240	25.324	1240	26.863		1240	331.962	1240	316.831		1240	86.539	1240	136.114		1240	0	1240	1		1240	2	1240	1		1240	0	1240	0		1240	1	1240	6		1240	11	1240	0
	1241	106.302	1241	267.01		1241	16.643	1241	41.313		1241	340.363	1241	271.503		1241	92.75	1241	121.698		1241	0	1241	1		1241	2	1241	1		1241	1	1241	0		1241	2	1241	3		1241	11	1241	0
	1242	114.435	1242	233.538		1242	21.389	1242	38.229		1242	332.557	1242	308.704		1242	91.072	1242	125.972		1242	1	1242	4		1242	3	1242	0		1242	1	1242	0		1242	0	1242	6		1242	9	1242	0
	1243	110.092	1243	225.196		1243	30.813	1243	31.097		1243	333.486	1243	316.857		1243	80.287	1243	137.185		1243	0	1243	0		1243	1	1243	0		1243	0	1243	0		1243	5	1243	2		1243	7	1243	0
	1244	144.521	1244	250.243		1244	26.773	1244	38.551		1244	299.916	1244	293.226		1244	81.672	1244	130.686		1244	1	1244	2		1244	2	1244	0		1244	0	1244	0		1244	3	1244	3		1244	7	1244	0
	1245	102.104	1245	223.07		1245	23.689	1245	34.511		1245	341.558	1245	320.457		1245	90.531	1245	132.277		1245	0	1245	2		1245	2	1245	0		1245	0	1245	0		1245	2	1245	6		1245	9	1245	0
	1246	107.881	1246	199.049		1246	26.101	1246	15.081		1246	336.342	1246	339.192		1246	84.493	1246	146.493		1246	0	1246	1		1246	2	1246	0		1246	2	1246	0		1246	1	1246	4		1246	9	1246	0
	1247	143.451	1247	248.502		1247	28.551	1247	46.671		1247	303.734	1247	282.464		1247	79.296	1247	118.655		1247	0	1247	1		1247	2	1247	0		1247	2	1247	0		1247	3	1247	6		1247	12	1247	0
	1248	137.459	1248	221.383		1248	29.203	1248	41.123		1248	310.957	1248	321.669		1248	81.966	1248	120.848		1248	0	1248	2		1248	0	1248	0		1248	1	1248	0		1248	2	1248	5		1248	9	1248	0
	1249	121.062	1249	217.294		1249	14.323	1249	51.917		1249	324.344	1249	325.952		1249	95.329	1249	104.497		1249	0	1249	1		1249	1	1249	2		1249	0	1249	0		1249	2	1249	7		1249	7	1249	0
	1250	130.995	1250	208.47		1250	25.252	1250	45.335		1250	314.258	1250	331.429		1250	87.822	1250	114.694		1250	1	1250	0		1250	1	1250	2		1250	0	1250	0		1250	2	1250	5		1250	10	1250	0
	1251	125.922	1251	202.336		1251	25.36	1251	34.611		1251	318.191	1251	334.681		1251	83.543	1251	125.631		1251	0	1251	2		1251	1	1251	0		1251	1	1251	0		1251	4	1251	7		1251	5	1251	0
	1252	122.11	1252	224.508		1252	22.997	1252	44.079		1252	323.447	1252	315.399		1252	89.244	1252	117.678		1252	0	1252	2		1252	0	1252	0		1252	1	1252	0		1252	3	1252	7		1252	8	1252	0
	1253	142.102	1253	243.28		1253	28.114	1253	46.66		1253	306.361	1253	299.546		1253	85.312	1253	118.544		1253	0	1253	0		1253	1	1253	0		1253	1	1253	0		1253	3	1253	5		1253	7	1253	0
	1254	122.345	1254	233.067		1254	15.28	1254	48.502		1254	327.917	1254	309.346		1254	94.543	1254	118.08		1254	0	1254	2		1254	0	1254	0		1254	1	1254	0		1254	2	1254	6		1254	10	1254	0
	1255	149.732	1255	205.793		1255	28.444	1255	45.323		1255	297.42	1255	328.979		1255	79.211	1255	111.923		1255	0	1255	3		1255	2	1255	0		1255	1	1255	0		1255	2	1255	4		1255	6	1255	0
	1256	133.736	1256	247.165		1256	27.82	1256	43.85		1256	311.116	1256	288.299		1256	86.536	1256	116.956		1256	0	1256	2		1256	2	1256	0		1256	0	1256	0		1256	1	1256	7		1256	11	1256	0
	1257	132.063	1257	237.281		1257	24.24	1257	47.428		1257	312.401	1257	301.526		1257	80.547	1257	110.269		1257	1	1257	0		1257	1	1257	0		1257	0	1257	0		1257	2	1257	5		1257	6	1257	0
	1258	145.934	1258	223.958		1258	27.457	1258	57.764		1258	299.456	1258	311.986		1258	80.683	1258	99.134		1258	0	1258	1		1258	3	1258	0		1258	0	1258	0		1258	2	1258	4		1258	14	1258	0
	1259	152.455	1259	201.133		1259	26.082	1259	40.866		1259	298.89	1259	335.036		1259	84.257	1259	127.378		1259	0	1259	1		1259	2	1259	0		1259	0	1259	0		1259	1	1259	5		1259	12	1259	0
	1260	130.338	1260	224.98		1260	27.966	1260	42.682		1260	315.354	1260	313.702		1260	84.395	1260	116.377		1260	1	1260	3		1260	3	1260	0		1260	1	1260	0		1260	2	1260	5		1260	8	1260	0
	1261	133.299	1261	153.842		1261	25.522	1261	30.313		1261	313.886	1261	390.01		1261	83.637	1261	131.77		1261	1	1261	1		1261	0	1261	0		1261	1	1261	0		1261	2	1261	1		1261	8	1261	0
	1262	156.162	1262	214.043		1262	25.258	1262	38.408		1262	289.589	1262	327.502		1262	87.258	1262	119.077		1262	0	1262	1		1262	1	1262	0		1262	1	1262	0		1262	2	1262	5		1262	8	1262	0
	1263	138.528	1263	209.404		1263	26.406	1263	35.698		1263	308.416	1263	333.496		1263	85.733	1263	123.836		1263	0	1263	3		1263	0	1263	0		1263	1	1263	0		1263	2	1263	5		1263	7	1263	0
	1264	145.779	1264	229.116		1264	29.271	1264	42.9		1264	297.048	1264	316.301		1264	84.172	1264	117.548		1264	1	1264	4		1264	0	1264	0		1264	1	1264	0		1264	1	1264	4		1264	7	1264	0
	1265	144.594	1265	252.658		1265	26.404	1265	67.14		1265	299.597	1265	290.278		1265	86.931	1265	93.319		1265	0	1265	1		1265	2	1265	0		1265	0	1265	0		1265	4	1265	4		1265	9	1265	0
	1266	126.224	1266	231.691		1266	29.607	1266	43.779		1266	320.716	1266	302.052		1266	72.612	1266	120.454		1266	1	1266	4		1266	2	1266	0		1266	1	1266	0		1266	3	1266	5		1266	6	1266	0
	1267	139.649	1267	228.936		1267	31.509	1267	41.544		1267	306.728	1267	310.345		1267	77.386	1267	123.734		1267	0	1267	2		1267	3	1267	0		1267	2	1267	0		1267	2	1267	5		1267	12	1267	0
	1268	125.272	1268	220.524		1268	26.266	1268	54.743		1268	320.947	1268	322.531		1268	87.519	1268	95.7		1268	1	1268	4		1268	2	1268	0		1268	1	1268	0		1268	2	1268	6		1268	14	1268	0
	1269	123.11	1269	228.2		1269	28.067	1269	44.666		1269	323.954	1269	309.021		1269	84.607	1269	119.283		1269	0	1269	1		1269	2	1269	0		1269	2	1269	0		1269	2	1269	6		1269	9	1269	0
	1270	129.463	1270	220.72		1270	24.166	1270	38.15		1270	318.035	1270	314.725		1270	85.156	1270	120.164		1270	0	1270	3		1270	2	1270	0		1270	3	1270	0		1270	2	1270	6		1270	6	1270	0
	1271	127.448	1271	197.099		1271	20.464	1271	41.6		1271	320.322	1271	342.142		1271	94.755	1271	118.528		1271	0	1271	3		1271	1	1271	0		1271	1	1271	0		1271	1	1271	5		1271	11	1271	0
	1272	140.415	1272	233.497		1272	27.124	1272	35.761		1272	306.997	1272	309.524		1272	83.453	1272	129.176		1272	1	1272	1		1272	0	1272	0		1272	1	1272	0		1272	3	1272	6		1272	9	1272	0
	1273	117.981	1273	216.258		1273	25.809	1273	44.724		1273	326.894	1273	319.146		1273	82.234	1273	115.595		1273	0	1273	2		1273	5	1273	0		1273	1	1273	0		1273	2	1273	5		1273	11	1273	0
	1274	99.054	1274	219.129		1274	22.678	1274	36.614		1274	346.068	1274	317.571		1274	85.107	1274	126.873		1274	1	1274	2		1274	1	1274	0		1274	1	1274	0		1274	1	1274	4		1274	6	1274	0
	1275	106.772	1275	220.148		1275	23.838	1275	41.942		1275	339.631	1275	324.964		1275	82.613	1275	119.344		1275	1	1275	1		1275	1	1275	0		1275	1	1275	0		1275	3	1275	5		1275	12	1275	0
	1276	121.518	1276	236.399		1276	28.107	1276	38.319		1276	323.449	1276	301.689		1276	82.618	1276	118.761		1276	1	1276	3		1276	2	1276	1		1276	1	1276	0		1276	3	1276	4		1276	14	1276	0
	1277	117.391	1277	191.724		1277	28.321	1277	44.024		1277	334.048	1277	345.946		1277	83.864	1277	115.001		1277	0	1277	4		1277	2	1277	0		1277	1	1277	0		1277	1	1277	6		1277	9	1277	0
	1278	114.106	1278	233.663		1278	27.158	1278	47.926		1278	333.796	1278	299.92		1278	81.347	1278	117.155		1278	0	1278	2		1278	1	1278	0		1278	0	1278	0		1278	1	1278	7		1278	6	1278	0
	1279	135.597	1279	239.245		1279	22.914	1279	42.524		1279	309.589	1279	300.614		1279	86.719	1279	121.992		1279	1	1279	1		1279	0	1279	2		1279	1	1279	0		1279	1	1279	4		1279	10	1279	0
	1280	117.517	1280	233.254		1280	28.888	1280	44.345		1280	328.131	1280	303.476		1280	81.614	1280	114.856		1280	0	1280	4		1280	4	1280	1		1280	1	1280	0		1280	1	1280	3		1280	11	1280	0
	1281	98.484	1281	216.207		1281	24.403	1281	47.357		1281	346.285	1281	324.009		1281	84.499	1281	112.008		1281	1	1281	4		1281	2	1281	0		1281	1	1281	0		1281	4	1281	4		1281	7	1281	0
	1282	120.937	1282	252.452		1282	26.977	1282	48.553		1282	326.846	1282	285.267		1282	82.628	1282	117.476		1282	0	1282	4		1282	2	1282	1		1282	0	1282	0		1282	2	1282	8		1282	12	1282	0
	1283	114.274	1283	230.365		1283	23.416	1283	47.726		1283	334.305	1283	309.244		1283	87.006	1283	114.486		1283	0	1283	3		1283	2	1283	1		1283	0	1283	0		1283	2	1283	8		1283	8	1283	0
	1284	113.59	1284	196.323		1284	26.572	1284	36.977		1284	331.614	1284	336.002		1284	88.095	1284	123.412		1284	1	1284	1		1284	1	1284	2		1284	0	1284	0		1284	2	1284	5		1284	8	1284	0
	1285	124.855	1285	210.171		1285	29.354	1285	34.746		1285	319.327	1285	323.715		1285	81.536	1285	120.903		1285	0	1285	2		1285	3	1285	0		1285	1	1285	0		1285	2	1285	0		1285	12	1285	1
	1286	89.869	1286	211.009		1286	26.042	1286	41.158		1286	353.419	1286	330.313		1286	87.398	1286	120.393		1286	0	1286	4		1286	2	1286	0		1286	3	1286	0		1286	1	1286	8		1286	10	1286	0
	1287	138.608	1287	240.514		1287	29.761	1287	50.917		1287	309.193	1287	294.713		1287	81.163	1287	108.512		1287	1	1287	2		1287	2	1287	1		1287	0	1287	0		1287	2	1287	1		1287	11	1287	0
	1288	113.011	1288	202.516		1288	24.61	1288	47.337		1288	331.431	1288	342.869		1288	85.743	1288	119.462		1288	0	1288	1		1288	1	1288	1		1288	2	1288	0		1288	3	1288	5		1288	12	1288	0
	1289	124.085	1289	229.351		1289	22.729	1289	44.404		1289	321.457	1289	309.734		1289	83.486	1289	122.103		1289	1	1289	3		1289	5	1289	1		1289	1	1289	0		1289	1	1289	3		1289	8	1289	0
	1290	142.984	1290	212.509		1290	26.136	1290	58.434		1290	305.678	1290	330.742		1290	83.568	1290	102.489		1290	1	1290	0		1290	2	1290	1		1290	1	1290	0		1290	2	1290	6		1290	6	1290	0
	1291	152.247	1291	251.271		1291	39.745	1291	56.738		1291	295.247	1291	289.864		1291	74.236	1291	101.148		1291	0	1291	2		1291	2	1291	2		1291	1	1291	1		1291	2	1291	5		1291	13	1291	1
	1292	141.27	1292	247.389		1292	29.666	1292	51.758		1292	300.021	1292	292.68		1292	80.37	1292	110.216		1292	0	1292	3		1292	2	1292	0		1292	1	1292	0		1292	5	1292	2		1292	11	1292	0
	1293	114.646	1293	260.222		1293	26.841	1293	50.587		1293	331.262	1293	279.754		1293	84.202	1293	116.204		1293	0	1293	1		1293	0	1293	1		1293	0	1293	0		1293	3	1293	5		1293	8	1293	0
	1294	131.656	1294	270.891		1294	26.402	1294	45.739		1294	317.67	1294	270.439		1294	76.227	1294	114.649		1294	0	1294	4		1294	0	1294	0		1294	0	1294	0		1294	1	1294	7		1294	14	1294	0
	1295	158.063	1295	232.544		1295	27.031	1295	45.474		1295	288.919	1295	301.423		1295	81.941	1295	120.007		1295	0	1295	4		1295	0	1295	1		1295	1	1295	0		1295	3	1295	6		1295	9	1295	0
	1296	172.49	1296	239.363		1296	29.47	1296	42.012		1296	277.99	1296	299.613		1296	81.255	1296	125.407		1296	0	1296	1		1296	0	1296	1		1296	1	1296	0		1296	0	1296	2		1296	10	1296	0
	1297	156.621	1297	247.372		1297	30.003	1297	34.824		1297	290.714	1297	298.808		1297	81.118	1297	129.617		1297	0	1297	0		1297	1	1297	0		1297	1	1297	2		1297	2	1297	6		1297	12	1297	1
	1298	116.964	1298	247.459		1298	22.344	1298	35.72		1298	330.024	1298	289.996		1298	88.793	1298	125.174		1298	0	1298	2		1298	5	1298	1		1298	1	1298	0		1298	2	1298	4		1298	11	1298	0
	1299	151.572	1299	239.919		1299	25.178	1299	17.594		1299	298.339	1299	309.109		1299	83.342	1299	151.608		1299	0	1299	1		1299	4	1299	1		1299	1	1299	1		1299	1	1299	4		1299	10	1299	0
	1300	114.725	1300	238.508		1300	27.741	1300	49.087		1300	328.763	1300	298.986		1300	83.059	1300	118.494		1300	0	1300	0		1300	1	1300	0		1300	1	1300	0		1300	2	1300	6		1300	11	1300	0
	1301	114.873	1301	257.685		1301	26.253	1301	40.234		1301	331.854	1301	280.271		1301	85.435	1301	124.882		1301	0	1301	3		1301	2	1301	1		1301	1	1301	0		1301	1	1301	5		1301	11	1301	0
	1302	93.165	1302	233.79		1302	20.994	1302	52.244		1302	352.057	1302	303.106		1302	90.381	1302	110.806		1302	0	1302	5		1302	3	1302	1		1302	2	1302	0		1302	2	1302	6		1302	11	1302	0
	1303	135.216	1303	228.42		1303	32.747	1303	29.328		1303	313.394	1303	312.325		1303	79.173	1303	134.745		1303	0	1303	3		1303	4	1303	1		1303	1	1303	0		1303	2	1303	6		1303	10	1303	0
	1304	129.36	1304	210.213		1304	31.69	1304	24.524		1304	318.834	1304	334.993		1304	78.195	1304	147.734		1304	0	1304	4		1304	2	1304	0		1304	2	1304	0		1304	1	1304	6		1304	10	1304	0
	1305	143.725	1305	233.716		1305	32.565	1305	37.586		1305	306.829	1305	304.254		1305	76.528	1305	124.663		1305	0	1305	1		1305	1	1305	1		1305	1	1305	0		1305	3	1305	4		1305	8	1305	0
	1306	116.409	1306	222.916		1306	28.814	1306	34.238		1306	328.23	1306	322.263		1306	80.845	1306	129.696		1306	0	1306	1		1306	1	1306	0		1306	1	1306	1		1306	2	1306	5		1306	9	1306	1
	1307	116.089	1307	239.719		1307	22.599	1307	43.622		1307	330.313	1307	301.995		1307	90.521	1307	122.655		1307	0	1307	2		1307	1	1307	1		1307	0	1307	0		1307	0	1307	6		1307	9	1307	0
	1308	143.819	1308	233.309		1308	31.554	1308	45.821		1308	302.437	1308	300.291		1308	78.056	1308	116.508		1308	0	1308	3		1308	2	1308	0		1308	0	1308	0		1308	1	1308	5		1308	10	1308	0
	1309	147.405	1309	216.923		1309	27.065	1309	42.19		1309	295.705	1309	324.323		1309	88.706	1309	127.983		1309	0	1309	0		1309	1	1309	1		1309	0	1309	0		1309	2	1309	5		1309	8	1309	0
	1310	128.769	1310	202.13		1310	24.981	1310	16.921		1310	318.833	1310	340.332		1310	81.643	1310	140.731		1310	0	1310	0		1310	3	1310	0		1310	1	1310	1		1310	3	1310	2		1310	10	1310	0
	1311	134.398	1311	256.865		1311	28.641	1311	39.777		1311	313.388	1311	285.971		1311	84.241	1311	128.118		1311	0	1311	2		1311	3	1311	1		1311	1	1311	0		1311	1	1311	5		1311	11	1311	0
	1312	123.127	1312	231.932		1312	30.289	1312	51.22		1312	322.71	1312	304.721		1312	78.497	1312	109.115		1312	0	1312	2		1312	3	1312	0		1312	1	1312	0		1312	0	1312	8		1312	11	1312	0
	1313	134.663	1313	267.621		1313	25.956	1313	55.429		1313	310.256	1313	271.72		1313	80.567	1313	108.048		1313	0	1313	4		1313	2	1313	0		1313	1	1313	0		1313	3	1313	4		1313	9	1313	0
	1314	127.855	1314	264.339		1314	28.127	1314	40.224		1314	319.972	1314	278.711		1314	79.085	1314	119.79		1314	0	1314	1		1314	3	1314	0		1314	1	1314	0		1314	4	1314	4		1314	9	1314	1
	1315	138.473	1315	222.335		1315	34.024	1315	24.742		1315	303.697	1315	320.676		1315	78.147	1315	144.408		1315	0	1315	5		1315	2	1315	1		1315	1	1315	0		1315	2	1315	4		1315	7	1315	0
	1316	132.071	1316	227.086		1316	28.196	1316	40.091		1316	315.599	1316	312.03		1316	84.247	1316	116.94		1316	0	1316	3		1316	2	1316	0		1316	0	1316	0		1316	2	1316	5		1316	11	1316	0
	1317	125.672	1317	235.876		1317	24.068	1317	43.354		1317	321.833	1317	298.185		1317	92.123	1317	120.704		1317	0	1317	2		1317	3	1317	2		1317	1	1317	0		1317	2	1317	4		1317	10	1317	0
	1318	138.896	1318	235.757		1318	29.767	1318	45.475		1318	309.29	1318	305.967		1318	82.818	1318	121.862		1318	0	1318	3		1318	1	1318	1		1318	1	1318	0		1318	1	1318	4		1318	14	1318	0
	1319	134.056	1319	212.844		1319	28.243	1319	34.113		1319	310.373	1319	317.772		1319	82.945	1319	127.612		1319	1	1319	1		1319	3	1319	0		1319	0	1319	0		1319	3	1319	3		1319	12	1319	0
	1320	123.848	1320	196.631		1320	28.186	1320	38.673		1320	317.247	1320	344.745		1320	78.036	1320	127.88		1320	1	1320	2		1320	2	1320	0		1320	1	1320	0		1320	1	1320	6		1320	5	1320	0
	1321	110.764	1321	266.625		1321	23.919	1321	41.694		1321	333.39	1321	275.513		1321	88.115	1321	122.738		1321	0	1321	2		1321	4	1321	0		1321	1	1321	0		1321	2	1321	3		1321	10	1321	0
	1322	138.863	1322	218.95		1322	27.031	1322	35.074		1322	307.287	1322	321.865		1322	83.432	1322	125.53		1322	0	1322	1		1322	3	1322	0		1322	1	1322	1		1322	2	1322	4		1322	10	1322	1
	1323	118.573	1323	221.527		1323	22.433	1323	41.733		1323	327.622	1323	324.663		1323	89.316	1323	126.518		1323	0	1323	1		1323	2	1323	0		1323	1	1323	0		1323	3	1323	5		1323	10	1323	0
	1324	132.017	1324	216.369		1324	26.453	1324	33.315		1324	315.86	1324	323.887		1324	79.309	1324	133.832		1324	1	1324	2		1324	1	1324	1		1324	0	1324	0		1324	2	1324	6		1324	9	1324	0
	1325	116.292	1325	199.165		1325	31.098	1325	34.367		1325	332.066	1325	342.351		1325	78.469	1325	130.18		1325	0	1325	2		1325	3	1325	0		1325	1	1325	0		1325	2	1325	6		1325	9	1325	0
	1326	124.517	1326	226.351		1326	28.951	1326	39.061		1326	321.423	1326	308.993		1326	81.651	1326	124.292		1326	0	1326	2		1326	2	1326	1		1326	0	1326	0		1326	3	1326	3		1326	13	1326	0
	1327	108.724	1327	212.654		1327	27.075	1327	28.784		1327	338.77	1327	330.313		1327	84.343	1327	146.997		1327	1	1327	1		1327	1	1327	0		1327	1	1327	0		1327	0	1327	4		1327	10	1327	0
	1328	138.824	1328	190.633		1328	28.338	1328	29.133		1328	303.907	1328	348.645		1328	79.272	1328	131.16		1328	1	1328	0		1328	1	1328	0		1328	1	1328	0		1328	1	1328	7		1328	9	1328	0
	1329	135.285	1329	211.133		1329	25.856	1329	50.432		1329	314.231	1329	328.203		1329	85.535	1329	121.487		1329	0	1329	2		1329	1	1329	1		1329	1	1329	0		1329	4	1329	5		1329	10	1329	0
	1330	111.026	1330	225.973		1330	22.807	1330	50.201		1330	336.914	1330	312.668		1330	85.117	1330	110.636		1330	0	1330	2		1330	1	1330	0		1330	1	1330	1		1330	2	1330	7		1330	12	1330	0
	1331	170.284	1331	226.506		1331	29.806	1331	46.78		1331	271.198	1331	313.013		1331	79.205	1331	112.669		1331	1	1331	2		1331	0	1331	0		1331	1	1331	0		1331	3	1331	5		1331	9	1331	0
	1332	134.075	1332	232.651		1332	26.302	1332	52.238		1332	309.755	1332	310.405		1332	82.207	1332	113.118		1332	0	1332	2		1332	2	1332	0		1332	0	1332	0		1332	1	1332	4		1332	8	1332	0
	1333	142.426	1333	218.633		1333	29.033	1333	47.38		1333	301.268	1333	323.623		1333	80.709	1333	118.398		1333	0	1333	0		1333	2	1333	0		1333	1	1333	0		1333	2	1333	3		1333	6	1333	0
	1334	130.349	1334	234.793		1334	25.34	1334	36.838		1334	315.501	1334	298.889		1334	82.469	1334	129.717		1334	0	1334	2		1334	2	1334	0		1334	1	1334	0		1334	2	1334	6		1334	7	1334	0
	1335	113.845	1335	252.2		1335	19.941	1335	36.79		1335	333.523	1335	283.761		1335	96.374	1335	121.842		1335	1	1335	1		1335	1	1335	1		1335	1	1335	0		1335	3	1335	6		1335	8	1335	0
	1336	110	1336	247.398		1336	27.995	1336	45.411		1336	334.687	1336	292.706		1336	84.437	1336	115.369		1336	0	1336	2		1336	0	1336	0		1336	1	1336	1		1336	2	1336	3		1336	9	1336	0
	1337	127.497	1337	221.186		1337	24.159	1337	35.132		1337	319.246	1337	324.752		1337	81.713	1337	132.745		1337	0	1337	1		1337	0	1337	2		1337	0	1337	0		1337	2	1337	5		1337	11	1337	0
	1338	115.79	1338	288.122		1338	24.445	1338	35.714		1338	328.431	1338	249.008		1338	84.847	1338	122.54		1338	1	1338	2		1338	2	1338	0		1338	0	1338	1		1338	3	1338	4		1338	7	1338	0
	1339	140.36	1339	234.453		1339	25.174	1339	44.999		1339	308.206	1339	307.2		1339	83.898	1339	122.294		1339	0	1339	0		1339	1	1339	0		1339	0	1339	0		1339	1	1339	9		1339	4	1339	0
	1340	155.888	1340	215.798		1340	30.874	1340	45.301		1340	292.684	1340	324.282		1340	83.514	1340	108.863		1340	1	1340	2		1340	2	1340	1		1340	1	1340	0		1340	2	1340	6		1340	12	1340	0
	1341	121.329	1341	256.154		1341	25.874	1341	41.465		1341	324.015	1341	286.619		1341	82.248	1341	124.592		1341	0	1341	3		1341	1	1341	0		1341	1	1341	0		1341	2	1341	6		1341	6	1341	0
	1342	146.749	1342	232.868		1342	31.21	1342	23.377		1342	297.518	1342	305.904		1342	79.495	1342	142.469		1342	0	1342	2		1342	1	1342	0		1342	0	1342	0		1342	1	1342	9		1342	11	1342	0
	1343	130.283	1343	221.17		1343	24.366	1343	26.902		1343	315.742	1343	315.042		1343	85.252	1343	133.421		1343	0	1343	1		1343	2	1343	0		1343	1	1343	0		1343	2	1343	7		1343	8	1343	0
	1344	145.861	1344	219.936		1344	28.487	1344	51.541		1344	298.125	1344	320.201		1344	83.253	1344	103.469		1344	0	1344	4		1344	2	1344	0		1344	0	1344	0		1344	3	1344	6		1344	9	1344	0
	1345	126.234	1345	237.688		1345	27.664	1345	53.742		1345	321.181	1345	304.178		1345	83.98	1345	117.052		1345	0	1345	0		1345	2	1345	0		1345	0	1345	0		1345	1	1345	6		1345	7	1345	0
	1346	118.95	1346	205.786		1346	26.299	1346	24.62		1346	327.168	1346	339.738		1346	86.232	1346	143.328		1346	0	1346	3		1346	1	1346	0		1346	1	1346	0		1346	2	1346	5		1346	9	1346	1
	1347	118.42	1347	227.775		1347	25.696	1347	42.37		1347	327.05	1347	314.516		1347	81.124	1347	124.027		1347	0	1347	2		1347	1	1347	0		1347	0	1347	0		1347	2	1347	3		1347	8	1347	0
	1348	168.876	1348	233.496		1348	42.893	1348	28.848		1348	278.179	1348	310.267		1348	73.297	1348	133.356		1348	0	1348	0		1348	1	1348	0		1348	1	1348	1		1348	2	1348	1		1348	9	1348	0
	1349	149.3	1349	196.151		1349	29.155	1349	52.54		1349	297.522	1349	346.971		1349	82.216	1349	106.976		1349	0	1349	2		1349	3	1349	1		1349	1	1349	0		1349	2	1349	6		1349	8	1349	0
	1350	131.192	1350	219.898		1350	26.149	1350	40.847		1350	314.736	1350	321.714		1350	82.641	1350	122.81		1350	1	1350	1		1350	1	1350	0		1350	1	1350	0		1350	3	1350	3		1350	11	1350	0
	1351	151.274	1351	250.082		1351	27.707	1351	36.78		1351	295.61	1351	287.728		1351	82.189	1351	131.346		1351	0	1351	2		1351	3	1351	0		1351	1	1351	0		1351	3	1351	5		1351	11	1351	0
	1352	145.038	1352	221.086		1352	24.217	1352	45.8		1352	298.651	1352	320.621		1352	83.295	1352	111.531		1352	1	1352	1		1352	2	1352	0		1352	1	1352	1		1352	3	1352	4		1352	8	1352	1
	1353	147.682	1353	232.764		1353	27.035	1353	45.198		1353	299.357	1353	298.715		1353	86.661	1353	119.93		1353	0	1353	1		1353	1	1353	1		1353	0	1353	0		1353	3	1353	3		1353	12	1353	0
	1354	129.817	1354	267.337		1354	22.945	1354	58.857		1354	316.335	1354	267.744		1354	85.234	1354	103.027		1354	0	1354	2		1354	0	1354	0		1354	0	1354	0		1354	3	1354	3		1354	6	1354	0
	1355	138.794	1355	291.803		1355	26.555	1355	38.348		1355	306.403	1355	248.05		1355	79.185	1355	127.138		1355	1	1355	2		1355	3	1355	1		1355	2	1355	0		1355	2	1355	5		1355	11	1355	0
	1356	149.014	1356	228.339		1356	25.923	1356	44.064		1356	299.903	1356	315.865		1356	85.887	1356	118.866		1356	0	1356	2		1356	1	1356	0		1356	1	1356	2		1356	0	1356	4		1356	8	1356	1
	1357	150.713	1357	224.58		1357	27.69	1357	42.82		1357	295.222	1357	323.249		1357	80.448	1357	123.269		1357	0	1357	0		1357	4	1357	1		1357	1	1357	0		1357	2	1357	3		1357	11	1357	0
	1358	152.969	1358	223.025		1358	27.467	1358	47.2		1358	292.415	1358	314.665		1358	82.81	1358	123.167		1358	0	1358	2		1358	1	1358	0		1358	1	1358	0		1358	1	1358	6		1358	10	1358	0
	1359	133.08	1359	232.642		1359	25.605	1359	50.09		1359	313.362	1359	308.03		1359	83.987	1359	114.416		1359	0	1359	0		1359	3	1359	0		1359	2	1359	0		1359	0	1359	4		1359	9	1359	0
	1360	142.062	1360	237.579		1360	27.097	1360	40.57		1360	302.864	1360	305.219		1360	86.226	1360	127.153		1360	1	1360	4		1360	3	1360	0		1360	2	1360	0		1360	2	1360	6		1360	13	1360	0
	1361	138.162	1361	230.323		1361	22.683	1361	49.856		1361	307.313	1361	304.19		1361	82.158	1361	113.842		1361	0	1361	2		1361	1	1361	0		1361	1	1361	0		1361	1	1361	6		1361	10	1361	0
	1362	154.845	1362	233.705		1362	27.116	1362	45.412		1362	290.668	1362	305.243		1362	79.986	1362	121.461		1362	0	1362	4		1362	4	1362	0		1362	2	1362	1		1362	3	1362	6		1362	9	1362	1
	1363	132.365	1363	199.96		1363	26.925	1363	34.346		1363	312.445	1363	338.175		1363	84.571	1363	132.118		1363	0	1363	3		1363	3	1363	2		1363	2	1363	0		1363	1	1363	7		1363	12	1363	0
	1364	106.844	1364	220.289		1364	18.538	1364	46.105		1364	333.592	1364	314.318		1364	89.709	1364	119.551		1364	1	1364	4		1364	2	1364	1		1364	1	1364	1		1364	2	1364	7		1364	9	1364	1
	1365	138.671	1365	208.661		1365	30.539	1365	38.949		1365	309.741	1365	327.389		1365	80.074	1365	124.128		1365	0	1365	3		1365	2	1365	0		1365	1	1365	0		1365	2	1365	9		1365	10	1365	0
	1366	128.357	1366	201.169		1366	30.444	1366	45.875		1366	318.405	1366	337.616		1366	84.28	1366	120.059		1366	0	1366	3		1366	2	1366	0		1366	0	1366	0		1366	2	1366	6		1366	9	1366	0
	1367	126.51	1367	217.098		1367	31.924	1367	49.381		1367	320.876	1367	323.337		1367	79.429	1367	106.865		1367	1	1367	2		1367	2	1367	1		1367	1	1367	0		1367	3	1367	7		1367	9	1367	0
	1368	123.304	1368	209.111		1368	28.286	1368	39.302		1368	324.226	1368	324.701		1368	80.091	1368	131.504		1368	1	1368	0		1368	2	1368	0		1368	1	1368	1		1368	1	1368	5		1368	8	1368	0
	1369	118.515	1369	238.91		1369	23.926	1369	50.743		1369	326.279	1369	297.875		1369	85.977	1369	116.22		1369	0	1369	2		1369	2	1369	0		1369	1	1369	0		1369	2	1369	4		1369	6	1369	0
	1370	144.592	1370	228.662		1370	26.165	1370	41.059		1370	302.356	1370	312.822		1370	84.793	1370	126.13		1370	0	1370	2		1370	1	1370	0		1370	1	1370	0		1370	1	1370	8		1370	12	1370	0
	1371	131.706	1371	215.349		1371	30.301	1371	45.215		1371	316.213	1371	320.041		1371	80.732	1371	115.977		1371	0	1371	3		1371	1	1371	0		1371	0	1371	0		1371	1	1371	7		1371	8	1371	0
	1372	128.094	1372	206.176		1372	27.781	1372	45.976		1372	317.127	1372	328.408		1372	83.915	1372	112.201		1372	1	1372	3		1372	2	1372	0		1372	1	1372	0		1372	3	1372	6		1372	10	1372	0
	1373	123.163	1373	204.225		1373	30.065	1373	37.085		1373	323.515	1373	333.672		1373	89.465	1373	124.996		1373	0	1373	3		1373	3	1373	0		1373	1	1373	0		1373	1	1373	5		1373	10	1373	0
	1374	121.233	1374	209.427		1374	30.362	1374	44.745		1374	325.956	1374	327.362		1374	80.439	1374	108.791		1374	1	1374	1		1374	5	1374	0		1374	1	1374	0		1374	2	1374	4		1374	12	1374	0
	1375	105.022	1375	192.711		1375	22.61	1375	41.248		1375	343.388	1375	342.586		1375	87.265	1375	111.759		1375	1	1375	4		1375	2	1375	1		1375	1	1375	0		1375	3	1375	7		1375	10	1375	0
	1376	115.962	1376	202.456		1376	25.326	1376	44.568		1376	330.057	1376	338.186		1376	84.927	1376	114.51		1376	1	1376	1		1376	1	1376	1		1376	1	1376	0		1376	2	1376	7		1376	11	1376	0
	1377	128.319	1377	211.725		1377	28.978	1377	38.519		1377	316.399	1377	325.248		1377	82.99	1377	121.343		1377	1	1377	3		1377	2	1377	0		1377	1	1377	0		1377	1	1377	6		1377	11	1377	0
	1378	121.263	1378	209.775		1378	27.93	1378	41.5		1378	321.32	1378	331.689		1378	82.047	1378	128.159		1378	0	1378	2		1378	3	1378	0		1378	1	1378	0		1378	3	1378	6		1378	14	1378	0
	1379	128.069	1379	245.576		1379	26.364	1379	52.327		1379	319.115	1379	291.949		1379	86.046	1379	107.343		1379	1	1379	2		1379	3	1379	1		1379	1	1379	0		1379	2	1379	2		1379	9	1379	0
	1380	113.816	1380	227.263		1380	25.606	1380	33.808		1380	330.515	1380	317.086		1380	86.4	1380	128.27		1380	0	1380	1		1380	1	1380	1		1380	1	1380	0		1380	2	1380	7		1380	10	1380	0
	1381	123.525	1381	259.167		1381	29.606	1381	58.643		1381	320.127	1381	280.291		1381	78.708	1381	107.316		1381	0	1381	3		1381	3	1381	1		1381	2	1381	0		1381	2	1381	7		1381	10	1381	0
	1382	119.29	1382	223.004		1382	27.022	1382	39.562		1382	325.92	1382	307.878		1382	84.517	1382	123.434		1382	0	1382	3		1382	3	1382	1		1382	0	1382	0		1382	3	1382	7		1382	8	1382	0
	1383	157.727	1383	218.529		1383	28.7	1383	48.387		1383	290.582	1383	318.3		1383	80.222	1383	111.352		1383	0	1383	2		1383	2	1383	0		1383	2	1383	0		1383	4	1383	5		1383	11	1383	0
	1384	141.731	1384	218.796		1384	27.104	1384	42.145		1384	301.758	1384	314.811		1384	86.814	1384	116.525		1384	0	1384	2		1384	2	1384	1		1384	1	1384	0		1384	2	1384	5		1384	10	1384	0
	1385	136.924	1385	194.673		1385	27.963	1385	42.243		1385	309.119	1385	347.336		1385	82.282	1385	122.595		1385	1	1385	3		1385	4	1385	0		1385	1	1385	0		1385	3	1385	8		1385	12	1385	0
	1386	130.319	1386	226.536		1386	19.871	1386	44.914		1386	317.862	1386	309.07		1386	86.078	1386	119.58		1386	1	1386	2		1386	1	1386	0		1386	0	1386	1		1386	3	1386	7		1386	10	1386	1
	1387	112.124	1387	245.404		1387	23.581	1387	38.875		1387	332.404	1387	297.305		1387	87.508	1387	120.56		1387	1	1387	3		1387	1	1387	1		1387	1	1387	0		1387	0	1387	4		1387	13	1387	0
	1388	136.498	1388	280.268		1388	27.909	1388	51.935		1388	312.49	1388	262.95		1388	85.692	1388	109.809		1388	2	1388	3		1388	0	1388	0		1388	1	1388	0		1388	4	1388	6		1388	7	1388	0
	1389	124.404	1389	183.985		1389	24.445	1389	15.085		1389	321.007	1389	355.236		1389	85.382	1389	142.828		1389	0	1389	2		1389	3	1389	0		1389	1	1389	0		1389	2	1389	6		1389	12	1389	0
	1390	119.826	1390	196.734		1390	28.424	1390	27.697		1390	326.273	1390	337.388		1390	82.214	1390	134.632		1390	0	1390	2		1390	4	1390	0		1390	0	1390	0		1390	2	1390	4		1390	11	1390	0
	1391	103.684	1391	243.37		1391	24.452	1391	46.431		1391	344.289	1391	297.606		1391	89.025	1391	117.33		1391	1	1391	0		1391	1	1391	0		1391	0	1391	0		1391	3	1391	5		1391	12	1391	0
	1392	121.264	1392	249.654		1392	24.839	1392	41.892		1392	326.672	1392	295.449		1392	86.461	1392	120.521		1392	0	1392	2		1392	3	1392	0		1392	0	1392	0		1392	3	1392	6		1392	9	1392	0
	1393	136.84	1393	276.703		1393	26.7	1393	34.888		1393	309.512	1393	264.46		1393	81.531	1393	123.653		1393	0	1393	1		1393	3	1393	1		1393	1	1393	0		1393	2	1393	6		1393	9	1393	0
	1394	99.696	1394	292.046		1394	22.749	1394	58.71		1394	348.777	1394	247.685		1394	84.581	1394	108.272		1394	0	1394	2		1394	4	1394	1		1394	1	1394	0		1394	3	1394	6		1394	9	1394	0
	1395	133.899	1395	201.534		1395	21.11	1395	34.574		1395	311.624	1395	336.397		1395	93.124	1395	129.739		1395	0	1395	3		1395	1	1395	0		1395	1	1395	0		1395	1	1395	2		1395	13	1395	0
	1396	176.882	1396	246.588		1396	26.718	1396	42.635		1396	272.461	1396	298.403		1396	80.584	1396	120.019		1396	2	1396	5		1396	1	1396	0		1396	1	1396	0		1396	5	1396	6		1396	8	1396	0
	1397	148.691	1397	230.868		1397	10.802	1397	41.335		1397	295.465	1397	313.383		1397	99.572	1397	121.601		1397	0	1397	3		1397	1	1397	1		1397	1	1397	0		1397	0	1397	3		1397	11	1397	0
	1398	109.749	1398	288.118		1398	14.378	1398	43.585		1398	333.289	1398	257.597		1398	98.73	1398	121.149		1398	0	1398	3		1398	1	1398	1		1398	2	1398	0		1398	2	1398	5		1398	11	1398	0
	1399	134.26	1399	227.25		1399	14.808	1399	41.052		1399	312.262	1399	317.787		1399	90.862	1399	126.479		1399	0	1399	1		1399	0	1399	0		1399	1	1399	0		1399	2	1399	3		1399	9	1399	0
	1400	237.505	1400	258.488		1400	31.369	1400	45.25		1400	213.582	1400	288.457		1400	80.068	1400	123.258		1400	0	1400	3		1400	1	1400	1		1400	0	1400	2		1400	2	1400	7		1400	10	1400	1
	1401	193.932	1401	233.762		1401	21.443	1401	41.463		1401	254.468	1401	311.722		1401	91.897	1401	130.562		1401	1	1401	2		1401	3	1401	0		1401	0	1401	0		1401	3	1401	6		1401	9	1401	0
	1402	198.98	1402	200.361		1402	32.667	1402	42.102		1402	242.865	1402	343.164		1402	77.336	1402	118.673		1402	0	1402	4		1402	0	1402	0		1402	1	1402	0		1402	3	1402	4		1402	8	1402	0
	1403	203.243	1403	196.298		1403	23.426	1403	24.698		1403	245.078	1403	340.512		1403	82.988	1403	141.882		1403	0	1403	2		1403	0	1403	0		1403	1	1403	0		1403	1	1403	5		1403	12	1403	0
	1404	175.39	1404	258.542		1404	22.085	1404	38.442		1404	271.213	1404	284.711		1404	92.776	1404	123.043		1404	1	1404	1		1404	3	1404	1		1404	0	1404	0		1404	2	1404	6		1404	9	1404	0
	1405	176.166	1405	283.265		1405	14.386	1405	43.487		1405	268.817	1405	254.641		1405	95.239	1405	128.369		1405	0	1405	2		1405	1	1405	1		1405	0	1405	0		1405	2	1405	7		1405	12	1405	0
	1406	165.598	1406	202.968		1406	34.518	1406	35.157		1406	285.18	1406	334.699		1406	74.219	1406	116.159		1406	0	1406	2		1406	1	1406	1		1406	0	1406	0		1406	1	1406	6		1406	9	1406	0
	1407	178.908	1407	231.418		1407	20.349	1407	40.134		1407	266.144	1407	310.766		1407	89.257	1407	118.616		1407	0	1407	3		1407	1	1407	0		1407	0	1407	0		1407	2	1407	5		1407	8	1407	0
	1408	153.306	1408	228.651		1408	29.359	1408	43.573		1408	298.103	1408	315.525		1408	87.535	1408	127.098		1408	0	1408	2		1408	2	1408	0		1408	1	1408	0		1408	2	1408	8		1408	8	1408	0
	1409	151.667	1409	219.262		1409	31.965	1409	43.559		1409	293.837	1409	319.815		1409	76.525	1409	108.406		1409	0	1409	4		1409	3	1409	0		1409	1	1409	0		1409	2	1409	4		1409	12	1409	0
	1410	145.83	1410	241.283		1410	25.069	1410	38.086		1410	301.897	1410	295.955		1410	82.716	1410	123.939		1410	1	1410	2		1410	5	1410	0		1410	0	1410	0		1410	2	1410	4		1410	9	1410	0
	1411	148.117	1411	230.197		1411	25.194	1411	38.247		1411	295.321	1411	311.299		1411	83.965	1411	127.394		1411	0	1411	1		1411	2	1411	0		1411	0	1411	1		1411	2	1411	4		1411	9	1411	0
	1412	135.594	1412	279.069		1412	20.822	1412	42.683		1412	307.141	1412	260.224		1412	86.54	1412	120.516		1412	0	1412	4		1412	2	1412	1		1412	1	1412	0		1412	1	1412	3		1412	9	1412	0
	1413	158.236	1413	220.781		1413	26.722	1413	40.035		1413	280.02	1413	321.133		1413	79.058	1413	111.573		1413	0	1413	3		1413	1	1413	1		1413	1	1413	1		1413	1	1413	6		1413	6	1413	0
	1414	130.482	1414	253.412		1414	19.748	1414	27.71		1414	315.447	1414	293.521		1414	90.072	1414	140.21		1414	0	1414	2		1414	3	1414	0		1414	1	1414	1		1414	2	1414	3		1414	7	1414	0
	1415	150.706	1415	202.206		1415	27.643	1415	10.19		1415	292.519	1415	331.815		1415	77.882	1415	153.921		1415	0	1415	2		1415	1	1415	0		1415	1	1415	0		1415	1	1415	3		1415	5	1415	0
	1416	158.494	1416	217.626		1416	25.818	1416	40.413		1416	284.347	1416	326.821		1416	80.517	1416	117.884		1416	0	1416	2		1416	2	1416	1		1416	1	1416	0		1416	2	1416	5		1416	9	1416	0
	1417	129.044	1417	229.462		1417	20.94	1417	35.7		1417	314.813	1417	314.779		1417	82.395	1417	125.989		1417	0	1417	2		1417	2	1417	0		1417	0	1417	0		1417	2	1417	3		1417	10	1417	0
	1418	147.024	1418	242.328		1418	22.484	1418	29.802		1418	295.91	1418	301.27		1418	87.909	1418	131.634		1418	0	1418	3		1418	3	1418	1		1418	1	1418	0		1418	1	1418	5		1418	10	1418	1
	1419	140.757	1419	250.695		1419	21.137	1419	38.456		1419	302.245	1419	292.97		1419	84.694	1419	127.603		1419	0	1419	1		1419	2	1419	1		1419	1	1419	0		1419	2	1419	7		1419	7	1419	0
	1420	131.688	1420	259.757		1420	28.365	1420	44.356		1420	311.473	1420	276.293		1420	81.201	1420	117.979		1420	0	1420	2		1420	2	1420	1		1420	0	1420	0		1420	2	1420	8		1420	9	1420	0
	1421	136.447	1421	245.422		1421	18.819	1421	35.894		1421	308.147	1421	297.953		1421	86.156	1421	126.289		1421	0	1421	3		1421	0	1421	0		1421	1	1421	0		1421	2	1421	6		1421	10	1421	0
	1422	137.397	1422	210.434		1422	21.569	1422	21.159		1422	306.355	1422	325.838		1422	86.262	1422	145.898		1422	0	1422	2		1422	1	1422	1		1422	0	1422	0		1422	2	1422	7		1422	9	1422	0
	1423	132.961	1423	213.536		1423	17.505	1423	34.686		1423	310.584	1423	320.948		1423	90.976	1423	133.137		1423	1	1423	1		1423	3	1423	0		1423	1	1423	0		1423	2	1423	6		1423	5	1423	0
	1424	139.577	1424	198.571		1424	29.972	1424	28.74		1424	305.023	1424	344.88		1424	83.656	1424	140.051		1424	0	1424	2		1424	2	1424	1		1424	1	1424	0		1424	1	1424	6		1424	7	1424	0
	1425	147.927	1425	256.302		1425	28.073	1425	46.323		1425	297.764	1425	287.403		1425	85.947	1425	123.184		1425	1	1425	2		1425	4	1425	0		1425	1	1425	0		1425	3	1425	6		1425	7	1425	1
	1426	109.416	1426	238.439		1426	29.131	1426	37.343		1426	336.495	1426	308.407		1426	82.335	1426	131.224		1426	0	1426	0		1426	3	1426	0		1426	0	1426	0		1426	1	1426	4		1426	9	1426	0
	1427	121.899	1427	210.85		1427	28.158	1427	24.141		1427	324.547	1427	331.725		1427	81.85	1427	145.362		1427	0	1427	0		1427	0	1427	0		1427	1	1427	0		1427	3	1427	5		1427	10	1427	0
	1428	112.093	1428	208.959		1428	23.008	1428	38.21		1428	332.012	1428	325.234		1428	85.246	1428	126.32		1428	0	1428	2		1428	1	1428	1		1428	1	1428	0		1428	2	1428	7		1428	9	1428	0
	1429	161.074	1429	263.697		1429	28.285	1429	48.503		1429	284.863	1429	277.188		1429	81.262	1429	110.974		1429	1	1429	2		1429	1	1429	0		1429	1	1429	0		1429	3	1429	6		1429	7	1429	0
	1430	121.708	1430	239.756		1430	25.287	1430	50.627		1430	325.463	1430	301.13		1430	80.885	1430	115.25		1430	0	1430	2		1430	3	1430	1		1430	1	1430	0		1430	2	1430	7		1430	10	1430	0
	1431	125.692	1431	243.947		1431	24.559	1431	49.135		1431	318.528	1431	302.506		1431	87.759	1431	122.401		1431	0	1431	1		1431	2	1431	1		1431	1	1431	0		1431	0	1431	5		1431	10	1431	0
	1432	123.639	1432	223.703		1432	28.194	1432	55.636		1432	321.661	1432	313.655		1432	86.581	1432	110.025		1432	0	1432	2		1432	2	1432	1		1432	1	1432	0		1432	2	1432	4		1432	9	1432	0
	1433	115.627	1433	235.715		1433	20.122	1433	36.006		1433	332.425	1433	304.162		1433	90.89	1433	132.161		1433	0	1433	1		1433	1	1433	0		1433	1	1433	0		1433	1	1433	5		1433	12	1433	0
	1434	119.705	1434	237.206		1434	29.74	1434	29.556		1434	326.135	1434	301.994		1434	86.618	1434	133.663		1434	1	1434	2		1434	0	1434	0		1434	1	1434	0		1434	2	1434	4		1434	11	1434	0
	1435	135.215	1435	203.584		1435	25.085	1435	12.635		1435	310.988	1435	336.755		1435	88.673	1435	151.305		1435	0	1435	1		1435	2	1435	0		1435	1	1435	0		1435	1	1435	8		1435	11	1435	0
	1436	202.694	1436	220.239		1436	46.572	1436	18.181		1436	248.077	1436	318.808		1436	68.168	1436	144.786		1436	1	1436	2		1436	2	1436	1		1436	1	1436	0		1436	3	1436	4		1436	10	1436	0
	1437	117.346	1437	244.919		1437	30.53	1437	22.806		1437	328.911	1437	291.744		1437	83.293	1437	139.616		1437	1	1437	0		1437	2	1437	1		1437	1	1437	0		1437	2	1437	6		1437	7	1437	0
	1438	131.843	1438	227.263		1438	30.847	1438	34.609		1438	315.191	1438	314.933		1438	78.282	1438	131.078		1438	1	1438	1		1438	1	1438	0		1438	1	1438	0		1438	3	1438	5		1438	7	1438	0
	1439	129.307	1439	240.824		1439	38.569	1439	34.05		1439	319.323	1439	304.265		1439	72.08	1439	133.848		1439	0	1439	2		1439	3	1439	1		1439	0	1439	0		1439	2	1439	5		1439	10	1439	0
	1440	134.945	1440	249.602		1440	25.834	1440	36.481		1440	308.577	1440	294.864		1440	83.014	1440	121.262		1440	0	1440	2		1440	2	1440	2		1440	1	1440	0		1440	1	1440	6		1440	9	1440	0
	1441	147.024	1441	268.144		1441	28.06	1441	50.748		1441	294.391	1441	275.88		1441	84.396	1441	113.652		1441	1	1441	1		1441	2	1441	1		1441	1	1441	0		1441	3	1441	4		1441	8	1441	0
	1442	132.625	1442	189.357		1442	28.568	1442	13.55		1442	312.684	1442	344.92		1442	80.185	1442	150.049		1442	0	1442	0		1442	1	1442	0		1442	0	1442	0		1442	1	1442	4		1442	11	1442	1
	1443	131.416	1443	245.912		1443	23.452	1443	45.508		1443	314.733	1443	299.157		1443	88.392	1443	117.795		1443	0	1443	2		1443	1	1443	0		1443	1	1443	0		1443	1	1443	5		1443	11	1443	0
	1444	131.891	1444	252.06		1444	26.045	1444	41.328		1444	312.833	1444	293.296		1444	85.081	1444	119.421		1444	0	1444	3		1444	1	1444	1		1444	1	1444	0		1444	2	1444	6		1444	10	1444	0
	1445	134.798	1445	242.166		1445	24.773	1445	44.825		1445	310.187	1445	304.381		1445	82.082	1445	123.232		1445	0	1445	2		1445	2	1445	0		1445	1	1445	0		1445	1	1445	7		1445	9	1445	0
	1446	134.383	1446	232.57		1446	24.921	1446	43.638		1446	309.512	1446	309.018		1446	87.207	1446	122.396		1446	0	1446	3		1446	1	1446	0		1446	1	1446	0		1446	3	1446	2		1446	9	1446	0
	1447	137.114	1447	236.979		1447	23.274	1447	28.113		1447	308.828	1447	305.016		1447	82.895	1447	134.343		1447	0	1447	1		1447	2	1447	1		1447	0	1447	0		1447	2	1447	7		1447	11	1447	0
	1448	122.432	1448	210.787		1448	23.714	1448	20.631		1448	322.944	1448	328.153		1448	83.886	1448	136.611		1448	2	1448	2		1448	3	1448	0		1448	1	1448	0		1448	1	1448	4		1448	7	1448	0
	1449	135.756	1449	202.789		1449	24.869	1449	17.94		1449	306.679	1449	334.934		1449	83.955	1449	145.74		1449	0	1449	2		1449	2	1449	1		1449	1	1449	0		1449	1	1449	6		1449	8	1449	0
	1450	152.367	1450	231.621		1450	30.16	1450	35.004		1450	294.219	1450	310.263		1450	79.671	1450	127.588		1450	1	1450	0		1450	0	1450	1		1450	1	1450	0		1450	2	1450	5		1450	7	1450	0
	1451	139.496	1451	249.3		1451	27.221	1451	50.892		1451	306.9	1451	295.315		1451	78.589	1451	124.865		1451	0	1451	1		1451	2	1451	0		1451	1	1451	1		1451	1	1451	5		1451	7	1451	1
	1452	155.444	1452	246.592		1452	28.601	1452	40.422		1452	292.274	1452	295.553		1452	83.807	1452	126.589		1452	0	1452	2		1452	2	1452	0		1452	1	1452	1		1452	3	1452	9		1452	6	1452	1
	1453	138.993	1453	258.36		1453	22.693	1453	36.216		1453	306.875	1453	285.166		1453	86.246	1453	128.729		1453	0	1453	3		1453	2	1453	0		1453	1	1453	0		1453	1	1453	5		1453	2	1453	0
	1454	128.848	1454	213.719		1454	21.037	1454	38.877		1454	318.291	1454	329.444		1454	88.597	1454	128.059		1454	0	1454	2		1454	1	1454	0		1454	1	1454	0		1454	1	1454	7		1454	7	1454	1
	1455	133.754	1455	253.428		1455	27.173	1455	29.274		1455	310.068	1455	289.649		1455	85.813	1455	129.212		1455	0	1455	2		1455	0	1455	1		1455	1	1455	0		1455	2	1455	8		1455	8	1455	0
	1456	156.804	1456	213.633		1456	29.059	1456	46.614		1456	293.064	1456	321.466		1456	79.968	1456	122.998		1456	0	1456	0		1456	3	1456	1		1456	1	1456	1		1456	2	1456	3		1456	7	1456	1
	1457	132.651	1457	259.676		1457	23.931	1457	49.228		1457	314.428	1457	284.878		1457	86.829	1457	113.811		1457	0	1457	1		1457	1	1457	0		1457	1	1457	0		1457	2	1457	5		1457	9	1457	0
	1458	184.242	1458	234.268		1458	49.547	1458	42.55		1458	266.474	1458	310.972		1458	67.16	1458	121.686		1458	2	1458	2		1458	2	1458	1		1458	1	1458	0		1458	5	1458	5		1458	9	1458	0
	1459	146.686	1459	221.802		1459	27.79	1459	22.783		1459	299.61	1459	318.52		1459	78.51	1459	138.673		1459	2	1459	1		1459	1	1459	0		1459	1	1459	0		1459	3	1459	5		1459	10	1459	0
	1460	140.235	1460	199.314		1460	21.338	1460	20.244		1460	304.804	1460	338.113		1460	80.887	1460	143.449		1460	2	1460	2		1460	1	1460	1		1460	1	1460	0		1460	3	1460	5		1460	12	1460	1
	1461	110.244	1461	219.035		1461	18.52	1461	42.507		1461	336.126	1461	321.704		1461	89.49	1461	121.263		1461	2	1461	3		1461	1	1461	1		1461	1	1461	0		1461	4	1461	7		1461	6	1461	0
	1462	132.018	1462	279.841		1462	25.199	1462	44.677		1462	314.873	1462	260.964		1462	84.245	1462	117.995		1462	1	1462	2		1462	2	1462	0		1462	1	1462	0		1462	3	1462	4		1462	9	1462	0
	1463	139.107	1463	259.112		1463	25.366	1463	38.765		1463	304.505	1463	285.484		1463	80.714	1463	120.303		1463	1	1463	0		1463	2	1463	0		1463	1	1463	0		1463	3	1463	8		1463	7	1463	0
	1464	142.29	1464	247.87		1464	27.409	1464	36.617		1464	300.802	1464	292.018		1464	82.35	1464	128.132		1464	2	1464	3		1464	4	1464	0		1464	1	1464	0		1464	5	1464	4		1464	11	1464	0
	1465	148.707	1465	221.25		1465	28.19	1465	32.255		1465	296.215	1465	323.849		1465	81.369	1465	129.378		1465	1	1465	3		1465	0	1465	0		1465	1	1465	0		1465	2	1465	6		1465	10	1465	0
	1466	143.062	1466	223.984		1466	25.406	1466	32.216		1466	301.977	1466	320.228		1466	82.455	1466	136.424		1466	0	1466	1		1466	2	1466	0		1466	1	1466	0		1466	1	1466	9		1466	11	1466	0
	1467	138.481	1467	225.887		1467	29.026	1467	29.508		1467	306.157	1467	318.466		1467	82.835	1467	134.574		1467	0	1467	3		1467	2	1467	1		1467	1	1467	0		1467	2	1467	4		1467	8	1467	0
	1468	147.614	1468	217.178		1468	26.673	1468	22.237		1468	297.277	1468	328.265		1468	85.21	1468	142.894		1468	2	1468	1		1468	1	1468	1		1468	1	1468	0		1468	4	1468	6		1468	5	1468	0
	1469	132.569	1469	209.084		1469	25.782	1469	23.406		1469	312.27	1469	336.67		1469	83.382	1469	142.182		1469	2	1469	2		1469	1	1469	0		1469	1	1469	0		1469	3	1469	6		1469	4	1469	0
	1470	189.731	1470	230.393		1470	48.318	1470	33.866		1470	262.577	1470	315.742		1470	66.338	1470	136.383		1470	1	1470	3		1470	3	1470	0		1470	1	1470	0		1470	1	1470	4		1470	11	1470	0
	1471	131.854	1471	240.364		1471	25.145	1471	35.241		1471	314.29	1471	302.635		1471	87.373	1471	127.796		1471	0	1471	2		1471	2	1471	0		1471	1	1471	0		1471	1	1471	6		1471	12	1471	0
	1472	146.038	1472	215.265		1472	23.197	1472	29.051		1472	298.377	1472	328.052		1472	89.296	1472	139.478		1472	1	1472	1		1472	3	1472	0		1472	1	1472	0		1472	1	1472	4		1472	10	1472	0
	1473	145.823	1473	202.655		1473	27.312	1473	31.314		1473	297.721	1473	342		1473	79.042	1473	137.662		1473	0	1473	2		1473	2	1473	0		1473	1	1473	0		1473	3	1473	3		1473	10	1473	0
	1474	154.89	1474	220.379		1474	24.919	1474	25.628		1474	290.75	1474	324.947		1474	81.065	1474	136.437		1474	0	1474	2		1474	3	1474	1		1474	1	1474	0		1474	3	1474	6		1474	17	1474	0
	1475	139.037	1475	206.678		1475	25.174	1475	28.601		1475	305.793	1475	337.294		1475	84.804	1475	141.908		1475	0	1475	2		1475	2	1475	0		1475	1	1475	0		1475	2	1475	7		1475	11	1475	0
	1476	130.168	1476	204.007		1476	27.147	1476	27.815		1476	316.579	1476	341		1476	80.752	1476	143.806		1476	0	1476	3		1476	4	1476	0		1476	1	1476	0		1476	3	1476	6		1476	12	1476	0
	1477	129.208	1477	224.591		1477	28.999	1477	27.101		1477	315.512	1477	320.052		1477	84.919	1477	140.672		1477	1	1477	2		1477	4	1477	1		1477	0	1477	0		1477	2	1477	7		1477	6	1477	0
	1478	141.018	1478	243.15		1478	25.994	1478	29.646		1478	302.41	1478	299.012		1478	84.366	1478	132.307		1478	0	1478	2		1478	2	1478	0		1478	0	1478	0		1478	2	1478	4		1478	10	1478	0
	1479	139.053	1479	227.054		1479	23.95	1479	22.757		1479	304.272	1479	318.08		1479	85.805	1479	141.451		1479	0	1479	2		1479	3	1479	0		1479	1	1479	0		1479	2	1479	5		1479	7	1479	0
	1480	132.362	1480	216.156		1480	25.074	1480	25.139		1480	313.673	1480	329.328		1480	86.498	1480	141.827		1480	0	1480	3		1480	4	1480	0		1480	0	1480	0		1480	1	1480	6		1480	8	1480	0
	1481	140.51	1481	205.161		1481	25.263	1481	20.471		1481	305.723	1481	340.022		1481	84.822	1481	141.686		1481	0	1481	1		1481	1	1481	1		1481	1	1481	0		1481	4	1481	6		1481	13	1481	0
	1482	120.937	1482	252.494		1482	20.457	1482	37.837		1482	325.438	1482	289.646		1482	90.267	1482	132.914		1482	1	1482	2		1482	3	1482	1		1482	0	1482	0		1482	3	1482	6		1482	10	1482	0
	1483	149.083	1483	218.88		1483	27.277	1483	33.119		1483	297.127	1483	326.635		1483	84.655	1483	140.41		1483	1	1483	2		1483	3	1483	1		1483	0	1483	0		1483	2	1483	5		1483	9	1483	0
	1484	137.051	1484	256.78		1484	21.064	1484	38.223		1484	308.471	1484	283.3		1484	85.689	1484	129.068		1484	0	1484	2		1484	4	1484	0		1484	1	1484	0		1484	1	1484	4		1484	12	1484	0
	1485	144.809	1485	246.79		1485	26.082	1485	43.598		1485	305.498	1485	295.115		1485	85.209	1485	131.615		1485	0	1485	2		1485	4	1485	0		1485	1	1485	0		1485	2	1485	4		1485	10	1485	0
	1486	148.558	1486	204.242		1486	39.605	1486	30.771		1486	301.184	1486	339.511		1486	71.421	1486	128.55		1486	0	1486	1		1486	3	1486	0		1486	0	1486	0		1486	2	1486	7		1486	12	1486	0
	1487	156.783	1487	268.155		1487	32.887	1487	41.412		1487	292.598	1487	276.781		1487	79.156	1487	122.833		1487	0	1487	1		1487	2	1487	1		1487	1	1487	0		1487	0	1487	4		1487	13	1487	0
	1488	115.105	1488	211.616		1488	27.114	1488	24.933		1488	333.977	1488	330.73		1488	81.677	1488	138.782		1488	0	1488	0		1488	1	1488	1		1488	1	1488	0		1488	2	1488	7		1488	11	1488	0
	1489	130.082	1489	218.848		1489	27.694	1489	35.037		1489	314.514	1489	321.485		1489	83.483	1489	131.91		1489	0	1489	2		1489	2	1489	0		1489	0	1489	0		1489	2	1489	5		1489	11	1489	0
	1490	106.585	1490	216.155		1490	26.253	1490	34.196		1490	341.249	1490	328.554		1490	84.396	1490	135.536		1490	0	1490	3		1490	4	1490	0		1490	2	1490	0		1490	3	1490	6		1490	10	1490	0
	1491	110.74	1491	219.246		1491	25.88	1491	32.75		1491	337.217	1491	326.639		1491	84.855	1491	134.303		1491	0	1491	3		1491	1	1491	0		1491	1	1491	1		1491	1	1491	6		1491	12	1491	1
	1492	118.624	1492	250.748		1492	17.517	1492	29.209		1492	328.556	1492	292.955		1492	92.933	1492	131.916		1492	0	1492	0		1492	3	1492	0		1492	1	1492	0		1492	0	1492	4		1492	8	1492	0
	1493	121.536	1493	217.441		1493	22.227	1493	31.131		1493	324.911	1493	328.777		1493	82.812	1493	134.341		1493	0	1493	3		1493	1	1493	1		1493	1	1493	0		1493	2	1493	4		1493	10	1493	0
	1494	111.766	1494	244.004		1494	26.953	1494	41.507		1494	331.354	1494	293.773		1494	87.472	1494	120.053		1494	1	1494	1		1494	1	1494	1		1494	1	1494	0		1494	2	1494	6		1494	12	1494	0
	1495	132.645	1495	215.986		1495	28.996	1495	30.811		1495	312.457	1495	324.737		1495	80.21	1495	130.542		1495	0	1495	3		1495	2	1495	1		1495	0	1495	0		1495	2	1495	5		1495	6	1495	0
	1496	143.271	1496	234.484		1496	28.516	1496	34.255		1496	302.832	1496	310.391		1496	81.142	1496	124.453		1496	0	1496	4		1496	2	1496	0		1496	1	1496	0		1496	2	1496	4		1496	8	1496	0
	1497	138.936	1497	233.699		1497	24.876	1497	33.231		1497	306.758	1497	315.064		1497	87.137	1497	136.738		1497	0	1497	0		1497	3	1497	2		1497	1	1497	0		1497	2	1497	6		1497	12	1497	0
	1498	152.309	1498	220.573		1498	29.73	1498	41.367		1498	295.726	1498	321.252		1498	81.455	1498	128.055		1498	1	1498	3		1498	7	1498	1		1498	1	1498	0		1498	1	1498	4		1498	4	1498	0
	1499	142.679	1499	271.75		1499	29.659	1499	36.988		1499	302.233	1499	272.357		1499	81.558	1499	131.571		1499	2	1499	2		1499	1	1499	1		1499	1	1499	0		1499	3	1499	3		1499	9	1499	0
	1500	140.483	1500	246.057		1500	30.832	1500	39.614		1500	309.498	1500	299.426		1500	85.36	1500	129.563		1500	0	1500	2		1500	0	1500	2		1500	1	1500	1		1500	2	1500	6		1500	10	1500	1
	1501	146.051	1501	271.397		1501	32.068	1501	39.984		1501	302.953	1501	273.526		1501	80.545	1501	124.725		1501	2	1501	1		1501	2	1501	0		1501	1	1501	0		1501	3	1501	3		1501	10	1501	0
	1502	120.713	1502	276.375		1502	18.605	1502	38.649		1502	324.235	1502	262.408		1502	88.33	1502	119.872		1502	1	1502	2		1502	2	1502	1		1502	1	1502	0		1502	2	1502	5		1502	7	1502	0
	1503	121.231	1503	236.494		1503	28.577	1503	41.025		1503	324.281	1503	303.182		1503	85.305	1503	125.859		1503	0	1503	3		1503	2	1503	2		1503	0	1503	0		1503	1	1503	5		1503	10	1503	0
	1504	107.837	1504	251.037		1504	26.453	1504	44.561		1504	338.477	1504	291.855		1504	84.994	1504	117.477		1504	1	1504	4		1504	3	1504	0		1504	0	1504	0		1504	1	1504	6		1504	9	1504	0
	1505	110.682	1505	264.025		1505	28.418	1505	43.415		1505	337.34	1505	283.498		1505	84.164	1505	123.486		1505	0	1505	0		1505	0	1505	2		1505	1	1505	0		1505	2	1505	4		1505	10	1505	0
	1506	124.106	1506	202.117		1506	26.387	1506	36.528		1506	323.467	1506	328.812		1506	86.859	1506	122.556		1506	0	1506	2		1506	3	1506	2		1506	1	1506	0		1506	1	1506	2		1506	9	1506	0
	1507	116.176	1507	233.406		1507	25.138	1507	37.779		1507	329.689	1507	303.211		1507	86.736	1507	122.14		1507	0	1507	4		1507	3	1507	1		1507	1	1507	0		1507	0	1507	2		1507	5	1507	0
	1508	120.542	1508	299.881		1508	26.897	1508	35.851		1508	326.691	1508	239.936		1508	79.838	1508	123.351		1508	0	1508	3		1508	1	1508	0		1508	0	1508	0		1508	1	1508	4		1508	8	1508	0
	1509	111.213	1509	275.198		1509	30.499	1509	59.37		1509	339.377	1509	269.291		1509	84.669	1509	100.175		1509	1	1509	1		1509	2	1509	2		1509	0	1509	0		1509	2	1509	5		1509	6	1509	0
	1510	133.445	1510	225.085		1510	27.054	1510	44.767		1510	309.36	1510	319.751		1510	82.577	1510	112.799		1510	0	1510	2		1510	1	1510	1		1510	1	1510	0		1510	1	1510	5		1510	6	1510	0
	1511	135.309	1511	195.238		1511	27.772	1511	42.63		1511	310.72	1511	339.219		1511	82.744	1511	113.584		1511	0	1511	1		1511	3	1511	0		1511	1	1511	0		1511	2	1511	6		1511	8	1511	0
	1512	118.335	1512	202.815		1512	22.441	1512	38.864		1512	325.243	1512	333.136		1512	87.017	1512	126.287		1512	1	1512	1		1512	1	1512	2		1512	0	1512	0		1512	3	1512	2		1512	10	1512	0
	1513	113.45	1513	206.971		1513	20.088	1513	40.098		1513	330.505	1513	336.363		1513	85.337	1513	116.98		1513	1	1513	1		1513	2	1513	0		1513	1	1513	0		1513	2	1513	3		1513	7	1513	0
	1514	152.607	1514	224.618		1514	27.431	1514	47.021		1514	293.244	1514	318.023		1514	79.284	1514	116.71		1514	1	1514	2		1514	2	1514	2		1514	0	1514	0		1514	2	1514	5		1514	11	1514	0
	1515	142.219	1515	272.092		1515	29.702	1515	35.265		1515	307.294	1515	268.95		1515	78.703	1515	124.326		1515	0	1515	2		1515	1	1515	2		1515	1	1515	0		1515	2	1515	3		1515	11	1515	0
	1516	107.996	1516	189.129		1516	29.693	1516	35.466		1516	336.937	1516	352.807		1516	85.216	1516	126.554		1516	1	1516	2		1516	1	1516	1		1516	1	1516	0		1516	2	1516	5		1516	6	1516	0
	1517	148.958	1517	241.772		1517	23.811	1517	50.076		1517	297.019	1517	296.754		1517	83.049	1517	111.679		1517	0	1517	4		1517	2	1517	0		1517	1	1517	0		1517	3	1517	6		1517	9	1517	0
	1518	103.195	1518	222.706		1518	19.219	1518	38.643		1518	342.884	1518	321.385		1518	93.835	1518	134.876		1518	0	1518	2		1518	0	1518	1		1518	1	1518	0		1518	1	1518	4		1518	13	1518	0
	1519	117.872	1519	198.639		1519	27.481	1519	47.209		1519	328.762	1519	334.29		1519	85.241	1519	114.657		1519	1	1519	3		1519	3	1519	2		1519	1	1519	0		1519	2	1519	3		1519	7	1519	0
	1520	163.063	1520	213.632		1520	27.827	1520	41.082		1520	283.05	1520	321.851		1520	84.841	1520	116.417		1520	0	1520	3		1520	3	1520	2		1520	0	1520	0		1520	2	1520	3		1520	9	1520	0
	1521	107.323	1521	219.535		1521	20.184	1521	45.503		1521	338.248	1521	317.605		1521	88.426	1521	122.754		1521	0	1521	3		1521	4	1521	1		1521	1	1521	0		1521	1	1521	6		1521	9	1521	0
	1522	137.879	1522	282.814		1522	24.676	1522	46.618		1522	309.541	1522	259.505		1522	79.307	1522	122.806		1522	0	1522	2		1522	1	1522	1		1522	0	1522	1		1522	1	1522	4		1522	7	1522	0
	1523	125.011	1523	209.915		1523	28.138	1523	43.003		1523	320.561	1523	330.608		1523	79.273	1523	121.576		1523	0	1523	2		1523	1	1523	0		1523	1	1523	0		1523	0	1523	4		1523	12	1523	0
	1524	100.471	1524	257.759		1524	14.504	1524	40.625		1524	348.837	1524	276.598		1524	99.452	1524	123.095		1524	0	1524	2		1524	2	1524	0		1524	1	1524	0		1524	1	1524	5		1524	9	1524	0
	1525	124.671	1525	231.979		1525	29.239	1525	45.262		1525	318.491	1525	306.531		1525	79.253	1525	114.627		1525	2	1525	4		1525	3	1525	1		1525	2	1525	0		1525	2	1525	4		1525	8	1525	0
	1526	131.196	1526	242.682		1526	24.634	1526	51.078		1526	309.797	1526	299.088		1526	84.01	1526	116.741		1526	0	1526	3		1526	1	1526	2		1526	1	1526	0		1526	2	1526	6		1526	10	1526	0
	1527	138.731	1527	192.135		1527	27.613	1527	43.819		1527	309.897	1527	349.207		1527	86.522	1527	123.98		1527	0	1527	2		1527	1	1527	2		1527	1	1527	0		1527	1	1527	5		1527	11	1527	0
	1528	144.775	1528	192.466		1528	26.533	1528	46.097		1528	298.395	1528	346.935		1528	80.439	1528	111.778		1528	0	1528	3		1528	3	1528	1		1528	1	1528	0		1528	3	1528	3		1528	9	1528	0
	1529	151.141	1529	202.559		1529	24.828	1529	42.578		1529	293.974	1529	334.817		1529	87.867	1529	117.973		1529	0	1529	0		1529	1	1529	2		1529	1	1529	0		1529	1	1529	7		1529	8	1529	0
	1530	124.714	1530	211.251		1530	23.394	1530	48.255		1530	321.45	1530	329.433		1530	83.486	1530	112.28		1530	1	1530	2		1530	2	1530	1		1530	0	1530	0		1530	2	1530	3		1530	11	1530	0
	1531	139.069	1531	220.887		1531	28.328	1531	52.13		1531	304.327	1531	316.557		1531	84.888	1531	109.664		1531	1	1531	1		1531	2	1531	1		1531	1	1531	0		1531	3	1531	4		1531	8	1531	0
	1532	143.061	1532	209.833		1532	26.196	1532	43.433		1532	303.031	1532	328.878		1532	83.005	1532	111.836		1532	0	1532	3		1532	2	1532	1		1532	0	1532	0		1532	0	1532	4		1532	11	1532	0
	1533	147.722	1533	205.73		1533	26.111	1533	48.251		1533	300.864	1533	330.776		1533	81.904	1533	113.41		1533	0	1533	2		1533	1	1533	2		1533	0	1533	0		1533	2	1533	5		1533	9	1533	0
	1534	136.072	1534	239.717		1534	29.933	1534	47.172		1534	306.884	1534	302.011		1534	79.347	1534	120.736		1534	1	1534	2		1534	2	1534	1		1534	1	1534	0		1534	2	1534	4		1534	8	1534	0
	1535	136.92	1535	164.94		1535	26.168	1535	34.525		1535	312.897	1535	380.041		1535	84.947	1535	128.014		1535	0	1535	1		1535	2	1535	0		1535	0	1535	0		1535	1	1535	5		1535	8	1535	0
	1536	137.682	1536	214.391		1536	25.86	1536	42.933		1536	307.194	1536	321.587		1536	85.28	1536	118.979		1536	0	1536	2		1536	1	1536	0		1536	1	1536	0		1536	1	1536	6		1536	12	1536	0
	1537	129.485	1537	220.967		1537	26.766	1537	50.063		1537	312.26	1537	317.607		1537	82.623	1537	111.009		1537	0	1537	4		1537	1	1537	0		1537	1	1537	0		1537	0	1537	6		1537	6	1537	0
	1538	112.735	1538	231.199		1538	25.56	1538	49.68		1538	332.856	1538	308.851		1538	86.919	1538	109.149		1538	1	1538	2		1538	3	1538	0		1538	1	1538	0		1538	2	1538	5		1538	16	1538	0
	1539	126.682	1539	195.216		1539	29.094	1539	35.901		1539	321.877	1539	349.027		1539	79.764	1539	126.232		1539	0	1539	1		1539	3	1539	0		1539	1	1539	0		1539	2	1539	7		1539	8	1539	0
	1540	111.489	1540	226.309		1540	23.256	1540	45.869		1540	334.019	1540	313.737		1540	86.34	1540	115.74		1540	0	1540	2		1540	1	1540	0		1540	1	1540	0		1540	1	1540	6		1540	5	1540	0
	1541	107.14	1541	224.427		1541	25.334	1541	51.16		1541	337.887	1541	317.553		1541	86.085	1541	108.376		1541	0	1541	2		1541	1	1541	0		1541	1	1541	0		1541	1	1541	4		1541	8	1541	0
	1542	98.105	1542	220.124		1542	21.085	1542	52.313		1542	348.916	1542	318.232		1542	93.483	1542	111.824		1542	1	1542	3		1542	2	1542	2		1542	0	1542	0		1542	2	1542	6		1542	11	1542	0
	1543	104.063	1543	194.369		1543	15.93	1543	43.108		1543	339.308	1543	346.769		1543	92.901	1543	125.111		1543	0	1543	2		1543	2	1543	0		1543	2	1543	0		1543	2	1543	5		1543	8	1543	0
	1544	108.741	1544	225.949		1544	18.39	1544	58.361		1544	338.334	1544	312.159		1544	95.702	1544	97.292		1544	0	1544	3		1544	2	1544	1		1544	0	1544	0		1544	0	1544	7		1544	10	1544	0
	1545	142.902	1545	200.888		1545	22.197	1545	37.105		1545	303.135	1545	339.302		1545	81.925	1545	122.438		1545	0	1545	3		1545	2	1545	2		1545	0	1545	0		1545	2	1545	2		1545	7	1545	0
	1546	119.471	1546	217.793		1546	23.637	1546	41.529		1546	326.983	1546	319.756		1546	84.904	1546	117.027		1546	0	1546	2		1546	0	1546	1		1546	0	1546	0		1546	4	1546	4		1546	13	1546	0
	1547	138.058	1547	238.414		1547	25.853	1547	48.119		1547	309.447	1547	299.47		1547	87.015	1547	117.685		1547	0	1547	1		1547	2	1547	1		1547	1	1547	0		1547	1	1547	4		1547	8	1547	0
	1548	156.6	1548	276.992		1548	25.829	1548	54.438		1548	289.079	1548	260.433		1548	83.289	1548	111.146		1548	0	1548	1		1548	0	1548	0		1548	1	1548	0		1548	1	1548	4		1548	5	1548	0
	1549	141.853	1549	262.423		1549	26.918	1549	50.728		1549	302.131	1549	279.521		1549	85.889	1549	112.098		1549	0	1549	2		1549	1	1549	0		1549	0	1549	0		1549	3	1549	3		1549	10	1549	0
	1550	135.173	1550	270.512		1550	26.756	1550	52.666		1550	306.135	1550	268.548		1550	81.477	1550	111.418		1550	0	1550	2		1550	2	1550	0		1550	1	1550	0		1550	1	1550	5		1550	7	1550	0
	1551	120.943	1551	232.457		1551	22.708	1551	42.967		1551	321.603	1551	303.45		1551	80.166	1551	118.321		1551	1	1551	4		1551	3	1551	1		1551	1	1551	1		1551	2	1551	5		1551	12	1551	1
	1552	139.064	1552	211.905		1552	24.245	1552	35.805		1552	306.763	1552	332.825		1552	81.191	1552	133.029		1552	0	1552	1		1552	3	1552	1		1552	1	1552	0		1552	2	1552	2		1552	11	1552	0
	1553	105.187	1553	221.389		1553	22.459	1553	36.336		1553	342.063	1553	315.709		1553	86.962	1553	133.076		1553	1	1553	3		1553	1	1553	2		1553	1	1553	0		1553	3	1553	3		1553	7	1553	0
	1554	114.028	1554	226.007		1554	25.641	1554	45.893		1554	332.894	1554	312.087		1554	84.942	1554	111.048		1554	1	1554	2		1554	4	1554	1		1554	1	1554	0		1554	3	1554	3		1554	8	1554	0
	1555	123.184	1555	245.703		1555	22.572	1555	42.81		1555	319.692	1555	296.546		1555	68.333	1555	129.355		1555	0	1555	2		1555	3	1555	1		1555	0	1555	1		1555	2	1555	1		1555	7	1555	0
	1556	135.869	1556	206.795		1556	22.805	1556	27.776		1556	312.686	1556	333.019		1556	85.388	1556	145.788		1556	0	1556	3		1556	0	1556	1		1556	1	1556	0		1556	2	1556	2		1556	13	1556	0
	1557	117.288	1557	256.057		1557	24.066	1557	40.152		1557	328.993	1557	279.356		1557	83.996	1557	124.433		1557	0	1557	2		1557	0	1557	0		1557	0	1557	0		1557	1	1557	5		1557	12	1557	0
	1558	94.954	1558	232.845		1558	22.674	1558	54.242		1558	349.387	1558	311.585		1558	86.767	1558	112.782		1558	1	1558	2		1558	4	1558	0		1558	1	1558	1		1558	2	1558	4		1558	9	1558	0
	1559	120.541	1559	220.074		1559	29.953	1559	46.753		1559	322.505	1559	319.037		1559	83.081	1559	113.069		1559	0	1559	3		1559	4	1559	0		1559	1	1559	0		1559	1	1559	2		1559	16	1559	0
	1560	152.126	1560	221.562		1560	24.583	1560	54.124		1560	295.374	1560	318.432		1560	87.483	1560	103.735		1560	0	1560	3		1560	2	1560	1		1560	0	1560	0		1560	1	1560	6		1560	13	1560	0
	1561	111.556	1561	208.757		1561	20.002	1561	37.328		1561	331.807	1561	332.575		1561	83.652	1561	128.136		1561	1	1561	3		1561	1	1561	1		1561	0	1561	0		1561	1	1561	5		1561	9	1561	0
	1562	141.695	1562	190.671		1562	23.1	1562	15.455		1562	304.353	1562	348.897		1562	84.626	1562	147.203		1562	0	1562	3		1562	0	1562	1		1562	0	1562	1		1562	2	1562	2		1562	9	1562	0
	1563	121.573	1563	188.237		1563	23.343	1563	41.157		1563	322.143	1563	352.146		1563	85.655	1563	114.216		1563	0	1563	3		1563	2	1563	1		1563	1	1563	0		1563	3	1563	3		1563	9	1563	0
	1564	133.436	1564	204.51		1564	22.164	1564	52.38		1564	312.103	1564	335.782		1564	85.009	1564	115.563		1564	1	1564	3		1564	2	1564	1		1564	1	1564	0		1564	2	1564	5		1564	8	1564	0
	1565	116.922	1565	219.717		1565	22.346	1565	44.516		1565	328.056	1565	327.259		1565	82.888	1565	115.712		1565	0	1565	3		1565	4	1565	0		1565	3	1565	0		1565	2	1565	6		1565	9	1565	0
	1566	114.172	1566	198.331		1566	25.12	1566	43.103		1566	335.048	1566	336.649		1566	84.357	1566	116.341		1566	0	1566	1		1566	2	1566	0		1566	2	1566	0		1566	3	1566	7		1566	8	1566	0
	1567	120.027	1567	302.439		1567	25.711	1567	38.589		1567	329.073	1567	242.353		1567	86.679	1567	128.763		1567	0	1567	3		1567	0	1567	0		1567	0	1567	0		1567	2	1567	5		1567	13	1567	0
	1568	140.378	1568	244.158		1568	22.649	1568	56.745		1568	307.834	1568	297.05		1568	85.108	1568	107.675		1568	0	1568	1		1568	3	1568	0		1568	0	1568	0		1568	1	1568	4		1568	11	1568	0
	1569	114.069	1569	230.875		1569	23.119	1569	44.776		1569	332.371	1569	310.342		1569	87.956	1569	116.933		1569	0	1569	4		1569	2	1569	1		1569	2	1569	0		1569	1	1569	4		1569	13	1569	0
	1570	136.092	1570	202.614		1570	21.393	1570	43.234		1570	312.256	1570	330.831		1570	82.732	1570	119.119		1570	0	1570	4		1570	2	1570	0		1570	1	1570	0		1570	2	1570	3		1570	11	1570	0
	1571	137.878	1571	274.148		1571	33.364	1571	33.711		1571	312.402	1571	267.366		1571	80.016	1571	122.192		1571	0	1571	2		1571	1	1571	1		1571	1	1571	0		1571	2	1571	5		1571	7	1571	0
	1572	105.624	1572	204.967		1572	19.208	1572	40.17		1572	341.734	1572	335.199		1572	87.34	1572	122.967		1572	1	1572	1		1572	3	1572	1		1572	2	1572	0		1572	1	1572	7		1572	11	1572	0
	1573	115.328	1573	209.837		1573	26.223	1573	41.756		1573	331.475	1573	318.65		1573	87.557	1573	116.285		1573	0	1573	4		1573	1	1573	0		1573	1	1573	0		1573	0	1573	4		1573	8	1573	0
	1574	115.108	1574	224.749		1574	22.015	1574	53.761		1574	331.781	1574	313.064		1574	84.77	1574	106.248		1574	0	1574	3		1574	5	1574	0		1574	3	1574	0		1574	1	1574	5		1574	8	1574	0
	1575	111.775	1575	233.66		1575	16.85	1575	44.504		1575	330.431	1575	303.117		1575	89.445	1575	119.651		1575	0	1575	2		1575	6	1575	2		1575	2	1575	0		1575	1	1575	5		1575	7	1575	0
	1576	127.238	1576	206.809		1576	30.754	1576	39.578		1576	319.494	1576	333.142		1576	75.392	1576	119.092		1576	1	1576	1		1576	5	1576	1		1576	0	1576	0		1576	5	1576	1		1576	11	1576	0
	1577	139.061	1577	222.388		1577	38.066	1577	51.588		1577	311.912	1577	315.905		1577	70.294	1577	110.7		1577	0	1577	2		1577	3	1577	0		1577	1	1577	0		1577	2	1577	4		1577	11	1577	0
	1578	90.411	1578	253.423		1578	21.111	1578	50.307		1578	355.55	1578	291.77		1578	88.138	1578	110.597		1578	0	1578	1		1578	3	1578	0		1578	1	1578	0		1578	1	1578	5		1578	8	1578	0
	1579	105.362	1579	208.294		1579	20.399	1579	40.202		1579	339.039	1579	332.848		1579	88.494	1579	120.582		1579	0	1579	3		1579	3	1579	1		1579	1	1579	0		1579	1	1579	2		1579	5	1579	0
	1580	118.823	1580	222.752		1580	24.989	1580	42.324		1580	327.226	1580	316.867		1580	85.511	1580	125.181		1580	0	1580	4		1580	1	1580	0		1580	0	1580	0		1580	3	1580	4		1580	11	1580	0
	1581	86.21	1581	240.11		1581	15.26	1581	43.895		1581	359.723	1581	293.861		1581	91.442	1581	119.278		1581	0	1581	3		1581	4	1581	2		1581	3	1581	0		1581	3	1581	4		1581	12	1581	0
	1582	114.969	1582	198.549		1582	22.422	1582	41.935		1582	330.399	1582	345.034		1582	84.909	1582	120.163		1582	1	1582	2		1582	3	1582	2		1582	1	1582	0		1582	3	1582	5		1582	9	1582	0
	1583	147.196	1583	209.535		1583	26.271	1583	49.264		1583	305.053	1583	333.381		1583	83.708	1583	115.436		1583	1	1583	1		1583	4	1583	1		1583	1	1583	0		1583	3	1583	5		1583	7	1583	0
	1584	155.427	1584	237.956		1584	22.466	1584	47.785		1584	290.458	1584	302.246		1584	86.456	1584	124.22		1584	0	1584	3		1584	3	1584	1		1584	1	1584	0		1584	2	1584	10		1584	11	1584	0
	1585	139.484	1585	201.627		1585	26.409	1585	54.912		1585	309.321	1585	331.702		1585	85.705	1585	101.835		1585	1	1585	1		1585	3	1585	0		1585	1	1585	0		1585	3	1585	4		1585	6	1585	0
	1586	128.132	1586	236.783		1586	22.074	1586	46.239		1586	322.573	1586	298.805		1586	81.807	1586	114.284		1586	1	1586	4		1586	4	1586	1		1586	1	1586	0		1586	3	1586	7		1586	12	1586	0
	1587	107.93	1587	222.948		1587	23.421	1587	46.575		1587	338.475	1587	312.225		1587	84.853	1587	112.12		1587	1	1587	2		1587	3	1587	0		1587	0	1587	0		1587	2	1587	6		1587	8	1587	0
	1588	164.329	1588	214.67		1588	25.209	1588	44.301		1588	283.943	1588	323.401		1588	83.099	1588	124.7		1588	0	1588	2		1588	0	1588	0		1588	1	1588	0		1588	1	1588	4		1588	10	1588	0
	1589	151.309	1589	203.093		1589	20.638	1589	41.146		1589	292.74	1589	334.887		1589	85.764	1589	123.074		1589	0	1589	1		1589	4	1589	1		1589	1	1589	0		1589	1	1589	7		1589	10	1589	0
	1590	193.412	1590	235.293		1590	41.294	1590	47.296		1590	259.834	1590	296.163		1590	72.93	1590	112.489		1590	1	1590	2		1590	1	1590	0		1590	0	1590	0		1590	5	1590	6		1590	15	1590	0
	1591	138.682	1591	220.921		1591	22.464	1591	55.191		1591	309.796	1591	319.331		1591	87.109	1591	108.721		1591	0	1591	2		1591	0	1591	1		1591	1	1591	0		1591	2	1591	7		1591	9	1591	0
	1592	86.718	1592	208.491		1592	10.131	1592	44.832		1592	359.255	1592	325.757		1592	102.314	1592	112.83		1592	1	1592	2		1592	1	1592	0		1592	0	1592	0		1592	2	1592	8		1592	11	1592	0
	1593	128.766	1593	214.971		1593	22.807	1593	41.898		1593	316.802	1593	320.263		1593	85.333	1593	123.651		1593	1	1593	2		1593	4	1593	0		1593	1	1593	0		1593	0	1593	5		1593	14	1593	0
	1594	102.61	1594	212.011		1594	15.792	1594	42.072		1594	342.407	1594	322.412		1594	92.34	1594	121.083		1594	1	1594	4		1594	3	1594	1		1594	1	1594	0		1594	1	1594	4		1594	9	1594	0
	1595	97.208	1595	204.173		1595	20.11	1595	48.705		1595	345.76	1595	332.152		1595	83.38	1595	109.534		1595	0	1595	3		1595	3	1595	1		1595	1	1595	0		1595	2	1595	4		1595	12	1595	0
	1596	112.317	1596	239.983		1596	26.694	1596	48.92		1596	336.5	1596	304.169		1596	85.253	1596	115.204		1596	1	1596	3		1596	2	1596	0		1596	1	1596	0		1596	1	1596	3		1596	7	1596	0
	1597	101.097	1597	218.879		1597	24.379	1597	47.061		1597	347.986	1597	322.523		1597	85.888	1597	115.727		1597	1	1597	2		1597	1	1597	1		1597	0	1597	0		1597	1	1597	3		1597	8	1597	0
	1598	137.408	1598	223.118		1598	23.935	1598	49.008		1598	309.777	1598	314.646		1598	81.549	1598	109.722		1598	2	1598	3		1598	2	1598	0		1598	0	1598	0		1598	0	1598	5		1598	9	1598	0
	1599	107.59	1599	202.289		1599	22.203	1599	24.873		1599	340.561	1599	338.841		1599	80.171	1599	137.68		1599	1	1599	1		1599	0	1599	2		1599	1	1599	0		1599	1	1599	6		1599	11	1599	0
	1600	127.205	1600	219.51		1600	22.49	1600	53.227		1600	320.545	1600	321.007		1600	85.102	1600	102.773		1600	1	1600	2		1600	3	1600	1		1600	1	1600	1		1600	3	1600	7		1600	10	1600	1
	1601	147.471	1601	244.447		1601	31.364	1601	48.16		1601	299.032	1601	293.207		1601	76.033	1601	112.996		1601	0	1601	0		1601	2	1601	1		1601	1	1601	0		1601	1	1601	8		1601	12	1601	0
	1602	123.686	1602	278.157		1602	23.533	1602	39.286		1602	324.901	1602	263.964		1602	84.418	1602	129.191		1602	0	1602	1		1602	1	1602	0		1602	1	1602	0		1602	1	1602	5		1602	9	1602	0
	1603	127.037	1603	218.689		1603	21.325	1603	50.487		1603	317.306	1603	318.996		1603	87.501	1603	112.192		1603	2	1603	1		1603	1	1603	1		1603	1	1603	0		1603	3	1603	7		1603	9	1603	1
	1604	121.994	1604	217.162		1604	23.158	1604	51.265		1604	325.25	1604	319.229		1604	82.357	1604	115.719		1604	1	1604	1		1604	2	1604	0		1604	1	1604	0		1604	1	1604	7		1604	12	1604	0
	1605	118.609	1605	199.153		1605	22.461	1605	45.251		1605	331.322	1605	335.028		1605	90.596	1605	116.743		1605	1	1605	1		1605	3	1605	1		1605	1	1605	0		1605	2	1605	8		1605	11	1605	0
	1606	129.681	1606	206.981		1606	29.66	1606	48.253		1606	319.888	1606	328.929		1606	83.632	1606	109.527		1606	2	1606	4		1606	2	1606	0		1606	0	1606	0		1606	3	1606	7		1606	8	1606	0
	1607	121.479	1607	214.813		1607	28.31	1607	45.024		1607	326.599	1607	324.624		1607	85.617	1607	126.162		1607	1	1607	5		1607	2	1607	0		1607	1	1607	0		1607	2	1607	4		1607	14	1607	0
	1608	183.456	1608	225.038		1608	43.235	1608	38.376		1608	266.154	1608	314.619		1608	73.155	1608	137.318		1608	0	1608	2		1608	2	1608	0		1608	1	1608	0		1608	2	1608	4		1608	11	1608	0
	1609	132.282	1609	221.365		1609	29.118	1609	44.774		1609	314.535	1609	318.633		1609	83.53	1609	120.363		1609	1	1609	2		1609	3	1609	0		1609	0	1609	0		1609	2	1609	7		1609	11	1609	0
	1610	106.447	1610	231.587		1610	20.49	1610	45.822		1610	343.38	1610	306.499		1610	84.715	1610	108.445		1610	1	1610	1		1610	4	1610	0		1610	1	1610	0		1610	1	1610	5		1610	8	1610	0
	1611	125.265	1611	216.805		1611	22.33	1611	54.386		1611	321.985	1611	327.899		1611	81.022	1611	111.997		1611	1	1611	2		1611	4	1611	0		1611	1	1611	0		1611	2	1611	7		1611	10	1611	0
	1612	119.846	1612	233.258		1612	25.166	1612	52.409		1612	325.157	1612	308.94		1612	84.499	1612	110.473		1612	1	1612	2		1612	3	1612	0		1612	1	1612	0		1612	2	1612	6		1612	8	1612	0
	1613	112.692	1613	217.357		1613	20.683	1613	46.937		1613	332.548	1613	320.668		1613	87.151	1613	119.859		1613	1	1613	5		1613	2	1613	0		1613	1	1613	0		1613	2	1613	8		1613	10	1613	0
	1614	169.078	1614	232.922		1614	42.185	1614	58.943		1614	282.595	1614	307.2		1614	75.594	1614	96.765		1614	0	1614	3		1614	1	1614	0		1614	1	1614	0		1614	3	1614	8		1614	8	1614	0
	1615	151.395	1615	249.298		1615	31.941	1615	42.443		1615	294.602	1615	285.123		1615	76.824	1615	123.311		1615	2	1615	2		1615	1	1615	0		1615	0	1615	0		1615	1	1615	6		1615	11	1615	0
	1616	139.671	1616	211.192		1616	29.699	1616	52.828		1616	302.51	1616	329.505		1616	69.416	1616	110.683		1616	0	1616	2		1616	2	1616	1		1616	0	1616	0		1616	2	1616	6		1616	10	1616	0
	1617	119.691	1617	209.079		1617	23.048	1617	43.68		1617	324.845	1617	330.181		1617	84.259	1617	118.749		1617	0	1617	2		1617	2	1617	1		1617	0	1617	0		1617	1	1617	5		1617	10	1617	0
	1618	126.644	1618	214.024		1618	29.304	1618	41.381		1618	317.285	1618	321.482		1618	76.539	1618	111.167		1618	0	1618	2		1618	1	1618	1		1618	0	1618	0		1618	1	1618	3		1618	10	1618	0
	1619	159.288	1619	190.51		1619	36.288	1619	36.44		1619	289.288	1619	345.025		1619	69.09	1619	125.428		1619	2	1619	4		1619	2	1619	0		1619	1	1619	0		1619	2	1619	3		1619	10	1619	0
	1620	146.857	1620	200.085		1620	23.283	1620	44.044		1620	295.679	1620	333.181		1620	80.052	1620	118.296		1620	0	1620	4		1620	2	1620	0		1620	1	1620	0		1620	3	1620	9		1620	12	1620	0
	1621	143.567	1621	193.253		1621	34.484	1621	41.532		1621	300.628	1621	342.268		1621	67.333	1621	121.801		1621	1	1621	1		1621	2	1621	0		1621	1	1621	0		1621	4	1621	4		1621	10	1621	0
	1622	126.314	1622	222.534		1622	31.454	1622	53.192		1622	316.919	1622	313.586		1622	77.091	1622	109.561		1622	0	1622	0		1622	4	1622	0		1622	0	1622	0		1622	2	1622	5		1622	8	1622	0
	1623	174.744	1623	214.998		1623	44.467	1623	54.077		1623	275.534	1623	322.326		1623	72.993	1623	103.399		1623	1	1623	1		1623	1	1623	0		1623	1	1623	0		1623	1	1623	8		1623	11	1623	0
	1624	112.052	1624	246.794		1624	25.961	1624	57.398		1624	332.82	1624	294.536		1624	86.598	1624	106.747		1624	1	1624	1		1624	2	1624	0		1624	1	1624	0		1624	3	1624	4		1624	14	1624	0
	1625	108.955	1625	227.381		1625	27.017	1625	50.416		1625	338.241	1625	305.637		1625	83.412	1625	106.372		1625	1	1625	0		1625	2	1625	0		1625	1	1625	0		1625	2	1625	5		1625	11	1625	0
	1626	126.552	1626	222.445		1626	22.253	1626	41.86		1626	322.933	1626	316.068		1626	86.739	1626	122.712		1626	0	1626	1		1626	3	1626	0		1626	1	1626	0		1626	4	1626	4		1626	5	1626	0
	1627	118.563	1627	187.849		1627	23.919	1627	45.464		1627	327.193	1627	350.953		1627	73.978	1627	116.181		1627	2	1627	1		1627	1	1627	1		1627	1	1627	0		1627	1	1627	7		1627	8	1627	0
	1628	144.092	1628	219.216		1628	29.372	1628	47.424		1628	304.935	1628	314.3		1628	84.447	1628	117.778		1628	0	1628	2		1628	3	1628	0		1628	1	1628	0		1628	2	1628	7		1628	9	1628	0
	1629	112.844	1629	215.415		1629	25.808	1629	39.012		1629	333.278	1629	323.624		1629	79.361	1629	123.884		1629	1	1629	1		1629	0	1629	0		1629	0	1629	0		1629	6	1629	4		1629	13	1629	0
	1630	131.922	1630	208.165		1630	27.604	1630	50.988		1630	315.605	1630	329.28		1630	80.186	1630	107.845		1630	1	1630	0		1630	2	1630	0		1630	1	1630	0		1630	1	1630	4		1630	6	1630	0
	1631	127.548	1631	205.294		1631	22.56	1631	32.883		1631	318.238	1631	338.917		1631	85.474	1631	138.347		1631	1	1631	2		1631	3	1631	1		1631	0	1631	0		1631	2	1631	4		1631	11	1631	0
	1632	133.54	1632	217.813		1632	25.343	1632	33.448		1632	311.503	1632	319.783		1632	85.847	1632	130.219		1632	0	1632	0		1632	3	1632	1		1632	1	1632	0		1632	1	1632	9		1632	7	1632	0
	1633	110.098	1633	225.067		1633	21.673	1633	46.594		1633	334.736	1633	313.3		1633	84.694	1633	116.751		1633	1	1633	0		1633	2	1633	0		1633	1	1633	0		1633	1	1633	8		1633	8	1633	1
	1634	163.66	1634	211.316		1634	36.413	1634	43.042		1634	287.661	1634	325.255		1634	76.297	1634	118.83		1634	1	1634	1		1634	1	1634	1		1634	1	1634	0		1634	2	1634	6		1634	12	1634	0
	1635	125.167	1635	215.519		1635	25.127	1635	49.491		1635	321.569	1635	323.08		1635	83.606	1635	113.632		1635	1	1635	0		1635	3	1635	0		1635	1	1635	0		1635	4	1635	6		1635	8	1635	0
	1636	135.191	1636	214.204		1636	25.841	1636	48.61		1636	316.42	1636	324.355		1636	89.447	1636	111.851		1636	1	1636	0		1636	0	1636	1		1636	1	1636	0		1636	2	1636	7		1636	9	1636	0
	1637	124.742	1637	225.366		1637	22.655	1637	41.494		1637	322.504	1637	312.157		1637	88.25	1637	116.306		1637	1	1637	0		1637	3	1637	1		1637	1	1637	0		1637	2	1637	6		1637	12	1637	0
	1638	95.977	1638	214.751		1638	18.185	1638	48.226		1638	352.411	1638	325.864		1638	91.831	1638	118.995		1638	0	1638	1		1638	2	1638	0		1638	1	1638	0		1638	1	1638	7		1638	9	1638	0
	1639	151.245	1639	226.424		1639	35.276	1639	52.127		1639	296.41	1639	314.392		1639	70.29	1639	106.684		1639	0	1639	2		1639	3	1639	1		1639	0	1639	0		1639	2	1639	7		1639	11	1639	0
	1640	151.107	1640	228.78		1640	25.367	1640	35.01		1640	295.156	1640	311.714		1640	83.008	1640	128.104		1640	0	1640	0		1640	0	1640	1		1640	1	1640	0		1640	1	1640	6		1640	12	1640	0
	1641	108.844	1641	191.923		1641	24.746	1641	36.042		1641	335.434	1641	339.783		1641	85.597	1641	132.876		1641	0	1641	0		1641	3	1641	0		1641	1	1641	0		1641	2	1641	5		1641	9	1641	0
	1642	113.916	1642	174.907		1642	19.863	1642	43.427		1642	329.708	1642	361.774		1642	85.668	1642	121.699		1642	1	1642	0		1642	2	1642	0		1642	0	1642	0		1642	1	1642	10		1642	11	1642	0
	1643	136.618	1643	202.224		1643	41.796	1643	46.027		1643	316.672	1643	337.89		1643	67.874	1643	112.328		1643	0	1643	0		1643	0	1643	0		1643	1	1643	0		1643	2	1643	5		1643	13	1643	0
	1644	162.718	1644	174.554		1644	38.294	1644	45.092		1644	288.586	1644	363.93		1644	76.849	1644	114.227		1644	1	1644	0		1644	2	1644	0		1644	1	1644	0		1644	2	1644	3		1644	12	1644	0
	1645	165.287	1645	160.706		1645	39.131	1645	42.857		1645	281.989	1645	376.146		1645	78.07	1645	118.03		1645	2	1645	0		1645	2	1645	0		1645	0	1645	0		1645	2	1645	7		1645	12	1645	0
	1646	136.569	1646	178.235		1646	28.922	1646	42.406		1646	312.405	1646	359.07		1646	76.749	1646	117.029		1646	1	1646	0		1646	3	1646	0		1646	1	1646	0		1646	4	1646	9		1646	8	1646	0
	1647	142.982	1647	177.24		1647	21.036	1647	46.616		1647	304.951	1647	361.58		1647	86.251	1647	112.124		1647	1	1647	0		1647	2	1647	1		1647	1	1647	0		1647	2	1647	9		1647	13	1647	0
	1648	133.759	1648	183.824		1648	26.42	1648	45.46		1648	314.537	1648	354.901		1648	85.816	1648	118.43		1648	0	1648	0		1648	1	1648	0		1648	1	1648	0		1648	2	1648	7		1648	11	1648	0
	1649	117.688	1649	192.073		1649	23.903	1649	44.092		1649	330.339	1649	353.588		1649	85.953	1649	119.796		1649	0	1649	0		1649	3	1649	0		1649	2	1649	1		1649	2	1649	5		1649	15	1649	1
	1650	141.797	1650	163.392		1650	15.149	1650	38.837		1650	307.215	1650	373.246		1650	90.296	1650	119.595		1650	1	1650	0		1650	1	1650	1		1650	1	1650	0		1650	1	1650	9		1650	14	1650	0
	1651	102.472	1651	184.934		1651	24.831	1651	53.42		1651	345.052	1651	350.399		1651	82.717	1651	108.062		1651	0	1651	0		1651	0	1651	0		1651	1	1651	0		1651	2	1651	3		1651	10	1651	0
	1652	98.528	1652	182.464		1652	23.798	1652	37.7		1652	344.473	1652	353.882		1652	83.488	1652	123.69		1652	1	1652	0		1652	1	1652	1		1652	1	1652	0		1652	2	1652	5		1652	9	1652	0
	1653	117.637	1653	166.569		1653	25.263	1653	41.616		1653	328.899	1653	366.728		1653	80.677	1653	118.844		1653	0	1653	0		1653	1	1653	0		1653	1	1653	0		1653	3	1653	8		1653	12	1653	0
	1654	148.09	1654	177.293		1654	29.488	1654	37.97		1654	304.38	1654	363.018		1654	90.551	1654	123.972		1654	0	1654	0		1654	1	1654	0		1654	1	1654	0		1654	0	1654	8		1654	7	1654	0
	1655	124.593	1655	189.746		1655	11.575	1655	42.768		1655	325.812	1655	353.685		1655	97.966	1655	115.829		1655	0	1655	0		1655	2	1655	1		1655	1	1655	0		1655	2	1655	7		1655	7	1655	0
	1656	110.217	1656	197.344		1656	25.412	1656	44.486		1656	337.48	1656	344.793		1656	83.376	1656	117.769		1656	0	1656	0		1656	1	1656	0		1656	1	1656	0		1656	0	1656	7		1656	13	1656	0
	1657	102.598	1657	166.159		1657	22.695	1657	35.948		1657	347.243	1657	369.382		1657	85.963	1657	124.475		1657	1	1657	0		1657	3	1657	0		1657	1	1657	0		1657	2	1657	3		1657	10	1657	0
	1658	125.95	1658	187.424		1658	25.766	1658	38.711		1658	318.863	1658	348.078		1658	86.264	1658	126.092		1658	1	1658	0		1658	2	1658	0		1658	1	1658	0		1658	2	1658	7		1658	12	1658	0
	1659	138.927	1659	179.018		1659	23.447	1659	38.005		1659	306.358	1659	360.92		1659	83.284	1659	123.731		1659	0	1659	1		1659	2	1659	1		1659	1	1659	0		1659	1	1659	6		1659	10	1659	0
	1660	136.844	1660	157.474		1660	17.578	1660	37.655		1660	307.306	1660	378.111		1660	87.578	1660	124.713		1660	0	1660	2		1660	1	1660	0		1660	1	1660	0		1660	1	1660	6		1660	12	1660	0
	1661	105.918	1661	189.453		1661	21.643	1661	46.094		1661	341.58	1661	347.91		1661	82.322	1661	117.224		1661	1	1661	0		1661	1	1661	0		1661	1	1661	0		1661	1	1661	6		1661	8	1661	0
	1662	148.885	1662	157.35		1662	26.065	1662	41.051		1662	295.722	1662	384.428		1662	84.023	1662	123.67		1662	2	1662	0		1662	2	1662	0		1662	1	1662	0		1662	2	1662	3		1662	13	1662	0
	1663	107.873	1663	172.46		1663	20.278	1663	33.83		1663	337.186	1663	368.412		1663	85.253	1663	123.722		1663	0	1663	1		1663	2	1663	0		1663	1	1663	0		1663	2	1663	6		1663	11	1663	0
	1664	138.172	1664	244.992		1664	26.396	1664	35.07		1664	309.863	1664	297.547		1664	79.098	1664	132.08		1664	2	1664	0		1664	3	1664	0		1664	1	1664	0		1664	1	1664	8		1664	9	1664	0
	1665	105.41	1665	170.61		1665	17.964	1665	39.503		1665	342.394	1665	368.503		1665	86.579	1665	118.62		1665	0	1665	0		1665	1	1665	0		1665	1	1665	0		1665	0	1665	9		1665	9	1665	0
	1666	145.445	1666	152.099		1666	26.525	1666	34.952		1666	300.059	1666	386.375		1666	85.13	1666	125.712		1666	1	1666	0		1666	2	1666	0		1666	1	1666	0		1666	2	1666	6		1666	10	1666	0
	1667	154.213	1667	182.92		1667	29.417	1667	34.161		1667	291.5	1667	356.117		1667	83.847	1667	128.71		1667	2	1667	2		1667	1	1667	0		1667	1	1667	0		1667	1	1667	9		1667	8	1667	0
	1668	140.021	1668	196.788		1668	26.482	1668	40.131		1668	304.821	1668	344.273		1668	79.041	1668	120.266		1668	0	1668	2		1668	1	1668	1		1668	1	1668	0		1668	2	1668	4		1668	13	1668	0
	1669	144.743	1669	156.946		1669	24.251	1669	31.81		1669	303.537	1669	377.54		1669	83.452	1669	130.936		1669	1	1669	1		1669	1	1669	0		1669	1	1669	0		1669	1	1669	6		1669	9	1669	0
	1670	109.483	1670	183.938		1670	29.427	1670	34.902		1670	336.697	1670	357.289		1670	84.551	1670	128.6		1670	0	1670	1		1670	3	1670	0		1670	0	1670	0		1670	1	1670	7		1670	9	1670	0
	1671	147.729	1671	155.527		1671	27.382	1671	36.211		1671	299.797	1671	382.116		1671	83.196	1671	123.091		1671	0	1671	1		1671	4	1671	1		1671	1	1671	0		1671	2	1671	7		1671	10	1671	0
	1672	160.7	1672	166.906		1672	28.663	1672	38.028		1672	286.896	1672	374.897		1672	80.495	1672	128.824		1672	1	1672	1		1672	3	1672	0		1672	1	1672	0		1672	1	1672	7		1672	10	1672	0
	1673	147.01	1673	157.973		1673	25.367	1673	34.003		1673	300.292	1673	383.874		1673	83.043	1673	127.628		1673	1	1673	1		1673	1	1673	0		1673	0	1673	0		1673	3	1673	4		1673	11	1673	0
	1674	151.725	1674	174.022		1674	27.361	1674	38.515		1674	295.692	1674	361.173		1674	83.024	1674	116.116		1674	0	1674	0		1674	2	1674	1		1674	2	1674	0		1674	1	1674	8		1674	9	1674	0
	1675	125.687	1675	149.14		1675	19.27	1675	34.432		1675	318.592	1675	384.14		1675	89.458	1675	122.901		1675	1	1675	2		1675	1	1675	0		1675	0	1675	0		1675	2	1675	6		1675	8	1675	0
	1676	138.407	1676	171.765		1676	26.93	1676	38.822		1676	310.236	1676	365.365		1676	82.545	1676	122.557		1676	0	1676	1		1676	2	1676	0		1676	1	1676	0		1676	2	1676	4		1676	10	1676	0
	1677	138.284	1677	174.522		1677	24.44	1677	39.451		1677	308.13	1677	361.155		1677	82.778	1677	121.31		1677	1	1677	1		1677	2	1677	2		1677	0	1677	0		1677	2	1677	8		1677	10	1677	0
	1678	115.368	1678	183.049		1678	26.347	1678	36.402		1678	330.562	1678	358.48		1678	86.9	1678	130.025		1678	1	1678	0		1678	2	1678	0		1678	0	1678	0		1678	0	1678	6		1678	11	1678	0
	1679	160.263	1679	164.738		1679	24.665	1679	36.219		1679	286.006	1679	370.685		1679	84.426	1679	123.83		1679	0	1679	2		1679	2	1679	1		1679	0	1679	0		1679	3	1679	5		1679	10	1679	0
	1680	130.434	1680	169.503		1680	28.656	1680	38.16		1680	313.311	1680	365.253		1680	76.766	1680	122.776		1680	1	1680	2		1680	1	1680	0		1680	1	1680	0		1680	4	1680	3		1680	10	1680	0
	1681	147.646	1681	166.666		1681	25.696	1681	37.493		1681	296.673	1681	364.276		1681	84.235	1681	123.471		1681	0	1681	0		1681	1	1681	0		1681	1	1681	0		1681	2	1681	4		1681	8	1681	0
	1682	114.972	1682	179.908		1682	23.449	1682	38.763		1682	332.237	1682	354.924		1682	85.195	1682	120.202		1682	0	1682	1		1682	2	1682	0		1682	1	1682	0		1682	1	1682	4		1682	10	1682	0
	1683	108.127	1683	177.571		1683	25.339	1683	37.849		1683	336.347	1683	358.799		1683	84.811	1683	120.308		1683	0	1683	2		1683	3	1683	0		1683	0	1683	0		1683	2	1683	6		1683	8	1683	0
	1684	132.042	1684	179.267		1684	22.661	1684	43.124		1684	314.772	1684	357.919		1684	80.629	1684	122.419		1684	0	1684	2		1684	3	1684	0		1684	1	1684	1		1684	3	1684	3		1684	9	1684	0
	1685	128.606	1685	172.374		1685	23.873	1685	34.5		1685	320.094	1685	364.254		1685	88.867	1685	117.679		1685	1	1685	1		1685	1	1685	0		1685	1	1685	0		1685	1	1685	7		1685	12	1685	1
	1686	114.525	1686	187.073		1686	21.244	1686	40.984		1686	333.737	1686	350.753		1686	86.786	1686	123.234		1686	1	1686	1		1686	1	1686	1		1686	0	1686	0		1686	1	1686	6		1686	6	1686	0
	1687	138.45	1687	212.329		1687	18.582	1687	46.936		1687	310.188	1687	327.707		1687	82.926	1687	117.115		1687	0	1687	1		1687	5	1687	1		1687	0	1687	0		1687	1	1687	7		1687	14	1687	0
	1688	123.208	1688	173.576		1688	30.787	1688	37.596		1688	319.717	1688	365.402		1688	73.251	1688	119.698		1688	0	1688	1		1688	1	1688	0		1688	1	1688	0		1688	3	1688	4		1688	10	1688	0
	1689	123.844	1689	173.624		1689	24.334	1689	46.586		1689	319.169	1689	364.376		1689	78.9	1689	114.126		1689	0	1689	1		1689	4	1689	0		1689	1	1689	0		1689	2	1689	4		1689	11	1689	0
	1690	174.961	1690	232.331		1690	29.979	1690	44.438		1690	273.73	1690	309.015		1690	84.365	1690	117.238		1690	0	1690	2		1690	2	1690	0		1690	1	1690	0		1690	1	1690	6		1690	9	1690	0
	1691	130.964	1691	190.961		1691	27.477	1691	30.559		1691	316.349	1691	350.243		1691	83.91	1691	137.768		1691	1	1691	2		1691	3	1691	2		1691	0	1691	1		1691	3	1691	8		1691	11	1691	1
	1692	130.765	1692	167.704		1692	23.036	1692	40.97		1692	311.106	1692	373.696		1692	83.748	1692	116.795		1692	0	1692	1		1692	3	1692	1		1692	1	1692	0		1692	1	1692	5		1692	11	1692	0
	1693	161.171	1693	158.276		1693	35.229	1693	24.716		1693	288.75	1693	384.216		1693	76.08	1693	138.778		1693	1	1693	1		1693	1	1693	2		1693	0	1693	1		1693	2	1693	5		1693	11	1693	1
	1694	123.561	1694	237.841		1694	23.803	1694	41.04		1694	324.074	1694	302.578		1694	83.572	1694	117.922		1694	1	1694	0		1694	1	1694	1		1694	1	1694	0		1694	1	1694	9		1694	9	1694	0
	1695	126.714	1695	230.569		1695	23.895	1695	39.741		1695	317.969	1695	315.841		1695	87.965	1695	129.416		1695	0	1695	0		1695	3	1695	1		1695	0	1695	0		1695	1	1695	6		1695	12	1695	0
	1696	147.168	1696	219.033		1696	26.305	1696	43.016		1696	299.737	1696	326.486		1696	79.05	1696	124.298		1696	1	1696	2		1696	1	1696	1		1696	1	1696	0		1696	1	1696	5		1696	10	1696	0
	1697	169.454	1697	146.166		1697	35.569	1697	17.146		1697	279.513	1697	399.089		1697	75.334	1697	142.831		1697	1	1697	1		1697	2	1697	1		1697	1	1697	0		1697	1	1697	6		1697	11	1697	0
	1698	126.805	1698	189.102		1698	22.957	1698	47.702		1698	321.536	1698	351.507		1698	84.081	1698	114.702		1698	1	1698	1		1698	0	1698	0		1698	0	1698	0		1698	3	1698	6		1698	8	1698	0
	1699	120.75	1699	191.213		1699	29.943	1699	40.622		1699	328.646	1699	343.547		1699	80.921	1699	121.789		1699	0	1699	1		1699	2	1699	1		1699	0	1699	0		1699	1	1699	6		1699	11	1699	0
	1700	133.884	1700	182.801		1700	26.413	1700	36.353		1700	311.765	1700	355.652		1700	87.324	1700	122.728		1700	0	1700	1		1700	3	1700	1		1700	1	1700	0		1700	2	1700	7		1700	9	1700	0
	1701	133.202	1701	257.664		1701	24.308	1701	50.815		1701	312.13	1701	283.766		1701	82.904	1701	117.161		1701	0	1701	1		1701	2	1701	0		1701	0	1701	0		1701	1	1701	7		1701	13	1701	0
	1702	125.954	1702	180.469		1702	26.55	1702	39.834		1702	320.449	1702	358.341		1702	84.039	1702	126.883		1702	1	1702	1		1702	0	1702	1		1702	1	1702	0		1702	2	1702	5		1702	10	1702	0
	1703	131.539	1703	194.584		1703	29.093	1703	38.181		1703	317.531	1703	345.87		1703	79.431	1703	114.4		1703	0	1703	0		1703	1	1703	0		1703	1	1703	0		1703	3	1703	5		1703	6	1703	0
	1704	116.291	1704	165.905		1704	29.202	1704	45.588		1704	331.883	1704	370.354		1704	84.45	1704	117.481		1704	0	1704	1		1704	0	1704	2		1704	1	1704	0		1704	2	1704	6		1704	13	1704	0
	1705	118.262	1705	181.2		1705	20.835	1705	45.341		1705	326.994	1705	354.263		1705	84.456	1705	109.963		1705	0	1705	2		1705	1	1705	1		1705	1	1705	0		1705	4	1705	4		1705	7	1705	0
	1706	137.257	1706	166.428		1706	27.379	1706	43.197		1706	306.483	1706	376.301		1706	80.402	1706	116.831		1706	0	1706	0		1706	0	1706	1		1706	0	1706	0		1706	4	1706	7		1706	9	1706	0
	1707	128.408	1707	180.202		1707	24.919	1707	42.327		1707	314.498	1707	357.827		1707	84.579	1707	116.393		1707	0	1707	3		1707	0	1707	0		1707	1	1707	0		1707	2	1707	8		1707	8	1707	0
	1708	122.799	1708	210.858		1708	28.046	1708	41.051		1708	320.893	1708	333.055		1708	82.992	1708	129.683		1708	0	1708	0		1708	0	1708	1		1708	1	1708	1		1708	4	1708	8		1708	3	1708	0
	1709	132.198	1709	175.289		1709	26.082	1709	34.685		1709	311.455	1709	365.413		1709	82.053	1709	122.256		1709	0	1709	1		1709	2	1709	0		1709	1	1709	0		1709	5	1709	7		1709	10	1709	1
	1710	127.937	1710	160.4		1710	25.635	1710	37.373		1710	318.06	1710	375.339		1710	81.476	1710	134.032		1710	0	1710	1		1710	1	1710	0		1710	0	1710	0		1710	4	1710	7		1710	13	1710	0
	1711	116.691	1711	249.176		1711	26.438	1711	33.251		1711	329.194	1711	292.434		1711	80.043	1711	129.285		1711	0	1711	0		1711	2	1711	1		1711	1	1711	0		1711	3	1711	8		1711	12	1711	0
	1712	141.447	1712	200.142		1712	23.712	1712	40.064		1712	304.904	1712	342.399		1712	86.485	1712	126.934		1712	0	1712	1		1712	2	1712	0		1712	1	1712	0		1712	2	1712	7		1712	10	1712	0
	1713	141.617	1713	210.511		1713	24.475	1713	37.251		1713	307.457	1713	326.473		1713	86.179	1713	125.862		1713	0	1713	1		1713	2	1713	0		1713	1	1713	0		1713	1	1713	7		1713	11	1713	1
	1714	132.737	1714	185.625		1714	25.789	1714	28.872		1714	310.687	1714	354.698		1714	84.269	1714	134.34		1714	1	1714	2		1714	0	1714	0		1714	1	1714	0		1714	2	1714	5		1714	9	1714	0
	1715	112.574	1715	235.647		1715	25.625	1715	33.984		1715	331.557	1715	310.147		1715	84.33	1715	134.651		1715	1	1715	1		1715	2	1715	0		1715	1	1715	0		1715	1	1715	6		1715	10	1715	0
	1716	131.973	1716	153.346		1716	23.865	1716	32.08		1716	317.508	1716	389.498		1716	80.605	1716	134.705		1716	0	1716	2		1716	1	1716	0		1716	1	1716	0		1716	3	1716	5		1716	11	1716	0
	1717	125.082	1717	125.28		1717	30.385	1717	31.963		1717	319.853	1717	416.42		1717	79.997	1717	127.078		1717	0	1717	2		1717	4	1717	0		1717	1	1717	0		1717	2	1717	5		1717	14	1717	0
	1718	114.534	1718	145.964		1718	29.386	1718	36.178		1718	334.194	1718	399.831		1718	82.834	1718	130.595		1718	0	1718	0		1718	2	1718	2		1718	1	1718	0		1718	3	1718	5		1718	7	1718	0
	1719	109.382	1719	143.76		1719	21.278	1719	40.28		1719	336.635	1719	394.96		1719	85.238	1719	117.3		1719	1	1719	2		1719	2	1719	0		1719	0	1719	0		1719	2	1719	8		1719	12	1719	0
	1720	135.022	1720	132.014		1720	25.782	1720	12.402		1720	313.125	1720	408.853		1720	87.889	1720	148.546		1720	2	1720	0		1720	3	1720	0		1720	1	1720	0		1720	3	1720	3		1720	5	1720	0
	1721	127.005	1721	219.218		1721	31.062	1721	26.826		1721	314.175	1721	324.284		1721	81.434	1721	137.876		1721	2	1721	0		1721	3	1721	0		1721	1	1721	0		1721	1	1721	5		1721	8	1721	1
	1722	133.388	1722	169.504		1722	28.658	1722	18.235		1722	310.032	1722	374.394		1722	80.411	1722	139.631		1722	0	1722	1		1722	1	1722	0		1722	0	1722	0		1722	0	1722	6		1722	15	1722	0
	1723	142.15	1723	205.974		1723	27.395	1723	32.444		1723	304.947	1723	337.897		1723	84.497	1723	129.36		1723	1	1723	0		1723	3	1723	0		1723	0	1723	0		1723	2	1723	5		1723	8	1723	0
	1724	132.561	1724	224.828		1724	29.998	1724	39.653		1724	312.899	1724	313.968		1724	81.231	1724	124.883		1724	1	1724	1		1724	4	1724	0		1724	1	1724	0		1724	1	1724	5		1724	10	1724	0
	1725	136.362	1725	236.776		1725	30.152	1725	29.391		1725	309.66	1725	305.501		1725	76.754	1725	138.191		1725	1	1725	1		1725	3	1725	1		1725	1	1725	0		1725	2	1725	8		1725	11	1725	0
	1726	132.978	1726	154.329		1726	26.252	1726	16.167		1726	312.084	1726	383.27		1726	81.812	1726	147.298		1726	1	1726	2		1726	0	1726	1		1726	1	1726	0		1726	2	1726	6		1726	12	1726	0
	1727	133.038	1727	196.904		1727	29.679	1727	41.451		1727	310.823	1727	341.399		1727	87.446	1727	117.689		1727	0	1727	1		1727	2	1727	1		1727	1	1727	0		1727	2	1727	7		1727	9	1727	0
	1728	122.832	1728	187.731		1728	21.685	1728	39.561		1728	323.697	1728	359.032		1728	84.067	1728	128.349		1728	0	1728	1		1728	1	1728	0		1728	1	1728	0		1728	1	1728	7		1728	10	1728	0
	1729	122.787	1729	233.163		1729	27.244	1729	46.869		1729	325.224	1729	311.588		1729	84.048	1729	120.142		1729	0	1729	1		1729	2	1729	1		1729	0	1729	0		1729	0	1729	5		1729	10	1729	0
	1730	139.667	1730	168.159		1730	26.885	1730	10.782		1730	306.074	1730	373.16		1730	85.119	1730	147.435		1730	0	1730	1		1730	1	1730	0		1730	0	1730	0		1730	2	1730	8		1730	8	1730	0
	1731	128.054	1731	214.106		1731	25.921	1731	34.853		1731	317.149	1731	328.12		1731	79.901	1731	133.542		1731	0	1731	2		1731	2	1731	0		1731	1	1731	0		1731	1	1731	3		1731	9	1731	0
	1732	127.001	1732	251.814		1732	24.23	1732	48.002		1732	317.711	1732	287.161		1732	83.336	1732	112.529		1732	1	1732	1		1732	4	1732	0		1732	1	1732	0		1732	2	1732	7		1732	8	1732	0
	1733	130.045	1733	229.765		1733	25.726	1733	35.955		1733	317.392	1733	308.721		1733	82.787	1733	129.519		1733	0	1733	2		1733	1	1733	0		1733	1	1733	1		1733	1	1733	7		1733	7	1733	1
	1734	124.669	1734	262.429		1734	25.865	1734	34.918		1734	319.902	1734	282.784		1734	85.603	1734	127.919		1734	0	1734	2		1734	3	1734	0		1734	0	1734	0		1734	3	1734	7		1734	13	1734	0
	1735	140.564	1735	158.925		1735	30.369	1735	34.333		1735	306.77	1735	384.176		1735	80.249	1735	131.505		1735	0	1735	2		1735	3	1735	0		1735	0	1735	0		1735	0	1735	7		1735	8	1735	0
	1736	115.773	1736	147.736		1736	27.631	1736	30.018		1736	325.227	1736	387.409		1736	87.901	1736	133.978		1736	1	1736	1		1736	2	1736	0		1736	1	1736	0		1736	2	1736	5		1736	10	1736	0
	1737	119.131	1737	241.879		1737	25.865	1737	41.005		1737	325.745	1737	298.075		1737	85.58	1737	117.19		1737	0	1737	1		1737	1	1737	0		1737	1	1737	0		1737	1	1737	2		1737	11	1737	0
	1738	140.955	1738	192.684		1738	26.495	1738	45.167		1738	302.28	1738	347.893		1738	86.205	1738	117.024		1738	0	1738	1		1738	2	1738	1		1738	0	1738	0		1738	2	1738	4		1738	10	1738	0
	1739	136.83	1739	154.881		1739	31.789	1739	15.441		1739	309.26	1739	385.911		1739	81.717	1739	144.155		1739	2	1739	2		1739	2	1739	0		1739	0	1739	0		1739	0	1739	6		1739	10	1739	0
	1740	145.925	1740	161.658		1740	28.206	1740	31.103		1740	300.467	1740	381.501		1740	80.231	1740	130.08		1740	1	1740	0		1740	1	1740	0		1740	0	1740	0		1740	2	1740	4		1740	10	1740	0
	1741	144.372	1741	162.079		1741	31.078	1741	32.982		1741	303.885	1741	379.752		1741	86.086	1741	124.011		1741	1	1741	1		1741	3	1741	0		1741	0	1741	0		1741	2	1741	3		1741	11	1741	0
	1742	120.148	1742	178.02		1742	28.137	1742	41.579		1742	326.939	1742	364.577		1742	78.527	1742	125.032		1742	0	1742	1		1742	2	1742	0		1742	0	1742	0		1742	1	1742	7		1742	7	1742	0
	1743	120.37	1743	159.023		1743	27.508	1743	37.601		1743	325.299	1743	379.705		1743	92.641	1743	117.789		1743	0	1743	0		1743	5	1743	0		1743	1	1743	0		1743	3	1743	5		1743	5	1743	0
	1744	130.621	1744	167.357		1744	30.019	1744	45.344		1744	316.749	1744	374.294		1744	81.745	1744	118.447		1744	0	1744	1		1744	0	1744	0		1744	0	1744	0		1744	3	1744	7		1744	12	1744	0
	1745	120.027	1745	160.67		1745	21.317	1745	39.374		1745	324.587	1745	381.737		1745	87.741	1745	121.23		1745	0	1745	0		1745	1	1745	0		1745	1	1745	0		1745	2	1745	7		1745	9	1745	0
	1746	133.575	1746	173.689		1746	25.005	1746	31.725		1746	311.823	1746	367.961		1746	82.082	1746	127.008		1746	2	1746	2		1746	3	1746	1		1746	1	1746	0		1746	3	1746	5		1746	8	1746	0
	1747	129.615	1747	184.666		1747	28.393	1747	42.2		1747	316.797	1747	356.575		1747	82.538	1747	124.344		1747	0	1747	0		1747	2	1747	0		1747	0	1747	0		1747	3	1747	4		1747	11	1747	0
	1748	151.595	1748	178.232		1748	31.967	1748	31.759		1748	295.685	1748	369.802		1748	79.026	1748	131.495		1748	2	1748	0		1748	1	1748	0		1748	1	1748	0		1748	3	1748	5		1748	9	1748	0
	1749	122.051	1749	215.861		1749	22.155	1749	36.458		1749	325.253	1749	329.143		1749	85.441	1749	135.638		1749	1	1749	0		1749	1	1749	0		1749	0	1749	0		1749	4	1749	7		1749	10	1749	0
	1750	118.189	1750	172.622		1750	24.366	1750	44.413		1750	329.044	1750	366.884		1750	83.018	1750	120.694		1750	0	1750	2		1750	2	1750	0		1750	1	1750	0		1750	1	1750	8		1750	12	1750	0
	1751	131.545	1751	198.897		1751	24.056	1751	50.298		1751	315.875	1751	340.465		1751	78.515	1751	110.876		1751	0	1751	2		1751	1	1751	1		1751	0	1751	0		1751	1	1751	7		1751	11	1751	0
	1752	131.6	1752	220.281		1752	28.848	1752	45.164		1752	314.431	1752	318.909		1752	84.699	1752	114.956		1752	0	1752	0		1752	2	1752	0		1752	0	1752	0		1752	1	1752	4		1752	7	1752	0
	1753	114.693	1753	214.62		1753	27.108	1753	45.636		1753	330.371	1753	328.051		1753	84.916	1753	110.899		1753	0	1753	1		1753	2	1753	1		1753	1	1753	0		1753	2	1753	7		1753	13	1753	0
	1754	117.209	1754	153.599		1754	30.279	1754	22.285		1754	328.032	1754	384.717		1754	80.581	1754	143.298		1754	1	1754	0		1754	1	1754	0		1754	1	1754	0		1754	2	1754	7		1754	10	1754	0
	1755	121.749	1755	163.37		1755	26.428	1755	36.178		1755	323.056	1755	380.225		1755	87.572	1755	127.102		1755	0	1755	1		1755	4	1755	2		1755	1	1755	0		1755	1	1755	6		1755	14	1755	0
	1756	120.417	1756	132.556		1756	26.209	1756	17.889		1756	327.357	1756	404.449		1756	74.366	1756	148.785		1756	0	1756	1		1756	3	1756	0		1756	0	1756	0		1756	2	1756	6		1756	7	1756	0
	1757	125.846	1757	160.405		1757	34.755	1757	24.043		1757	320.455	1757	377.881		1757	71.6	1757	143.659		1757	0	1757	1		1757	2	1757	0		1757	1	1757	0		1757	1	1757	5		1757	14	1757	0
	1758	121.995	1758	204.607		1758	31.509	1758	42.883		1758	320.824	1758	339.548		1758	76.831	1758	120.773		1758	0	1758	1		1758	2	1758	0		1758	1	1758	0		1758	2	1758	7		1758	10	1758	0
	1759	150.134	1759	198.098		1759	31.365	1759	44.014		1759	293.711	1759	344.11		1759	71.011	1759	115.547		1759	0	1759	2		1759	3	1759	0		1759	2	1759	0		1759	2	1759	6		1759	9	1759	0
	1760	146.76	1760	182.587		1760	37.398	1760	22.843		1760	293.301	1760	358.804		1760	70.952	1760	142.092		1760	1	1760	2		1760	5	1760	0		1760	1	1760	0		1760	1	1760	3		1760	9	1760	0
	1761	130.327	1761	182.898		1761	32.067	1761	38.095		1761	310.541	1761	357.734		1761	83.036	1761	122.609		1761	1	1761	1		1761	4	1761	0		1761	1	1761	0		1761	4	1761	2		1761	9	1761	0
	1762	149.963	1762	162.061		1762	40.487	1762	26.701		1762	293.136	1762	379.192		1762	66.427	1762	142.393		1762	0	1762	1		1762	1	1762	0		1762	1	1762	0		1762	1	1762	6		1762	10	1762	0
	1763	136.435	1763	201.161		1763	26.412	1763	50.211		1763	314.708	1763	341.79		1763	78.733	1763	108.925		1763	1	1763	2		1763	4	1763	0		1763	1	1763	0		1763	1	1763	5		1763	14	1763	0
	1764	118.84	1764	167.393		1764	24.864	1764	42.799		1764	324.966	1764	368.838		1764	82.803	1764	120.904		1764	1	1764	1		1764	0	1764	0		1764	1	1764	0		1764	1	1764	4		1764	12	1764	0
	1765	101.435	1765	251.333		1765	23.11	1765	42.89		1765	343.052	1765	293.309		1765	93.205	1765	122.441		1765	2	1765	1		1765	3	1765	0		1765	0	1765	0		1765	2	1765	6		1765	9	1765	0
	1766	133.257	1766	194.048		1766	24.67	1766	41.855		1766	314.424	1766	345.932		1766	84.525	1766	126.032		1766	1	1766	0		1766	1	1766	0		1766	0	1766	0		1766	2	1766	6		1766	9	1766	0
	1767	122.819	1767	204.274		1767	24.954	1767	51.927		1767	327.915	1767	337.711		1767	85.249	1767	107.928		1767	0	1767	2		1767	1	1767	1		1767	1	1767	0		1767	3	1767	7		1767	7	1767	0
	1768	127.567	1768	186.471		1768	25.441	1768	34.306		1768	322.838	1768	356.538		1768	84.681	1768	133.708		1768	0	1768	0		1768	4	1768	1		1768	1	1768	0		1768	2	1768	6		1768	14	1768	0
	1769	160.438	1769	202.783		1769	27.648	1769	41.849		1769	290.751	1769	343.697		1769	80.392	1769	123.88		1769	0	1769	1		1769	2	1769	1		1769	1	1769	1		1769	3	1769	6		1769	12	1769	1
	1770	120.131	1770	167.521		1770	24.358	1770	14.153		1770	323.465	1770	368.998		1770	83.804	1770	146.837		1770	1	1770	3		1770	2	1770	0		1770	1	1770	0		1770	2	1770	6		1770	11	1770	0
	1771	102	1771	219.055		1771	23.611	1771	50.933		1771	343.465	1771	324.657		1771	84.342	1771	113.864		1771	1	1771	1		1771	1	1771	0		1771	1	1771	0		1771	1	1771	7		1771	9	1771	0
	1772	119.138	1772	209.1		1772	27.338	1772	37.642		1772	327.931	1772	336.33		1772	78.224	1772	126.479		1772	0	1772	1		1772	2	1772	0		1772	1	1772	0		1772	2	1772	5		1772	12	1772	0
	1773	126.226	1773	195.522		1773	29.214	1773	41.026		1773	319.378	1773	338.904		1773	81.218	1773	121.944		1773	0	1773	1		1773	1	1773	0		1773	1	1773	0		1773	2	1773	4		1773	9	1773	0
	1774	123.032	1774	209.738		1774	22.222	1774	45.358		1774	327.228	1774	332.733		1774	92.267	1774	109.938		1774	0	1774	1		1774	3	1774	0		1774	1	1774	0		1774	2	1774	4		1774	8	1774	1
	1775	117.098	1775	198.774		1775	21.484	1775	40.788		1775	328.996	1775	339.362		1775	87.808	1775	118.501		1775	0	1775	1		1775	1	1775	0		1775	1	1775	0		1775	2	1775	6		1775	10	1775	0
	1776	101.943	1776	167.677		1776	14.531	1776	30		1776	345.398	1776	371.943		1776	99.97	1776	127.594		1776	1	1776	1		1776	2	1776	0		1776	1	1776	0		1776	2	1776	6		1776	8	1776	1
	1777	141.26	1777	186.837		1777	25.708	1777	44.002		1777	305.955	1777	347.993		1777	86.291	1777	122.193		1777	1	1777	2		1777	3	1777	0		1777	1	1777	0		1777	2	1777	6		1777	12	1777	0
	1778	135.703	1778	209.707		1778	33.295	1778	42.591		1778	311.208	1778	326.051		1778	73.475	1778	125.542		1778	0	1778	1		1778	3	1778	0		1778	1	1778	1		1778	1	1778	4		1778	10	1778	1
	1779	137.764	1779	188.328		1779	29.406	1779	40.758		1779	308.327	1779	356.092		1779	84.881	1779	115.872		1779	0	1779	1		1779	2	1779	0		1779	1	1779	0		1779	0	1779	7		1779	11	1779	1
	1780	185.267	1780	201.348		1780	42.873	1780	40.026		1780	268.672	1780	341.904		1780	74.479	1780	127.507		1780	1	1780	2		1780	1	1780	0		1780	1	1780	0		1780	0	1780	8		1780	13	1780	0
	1781	172.477	1781	187.249		1781	41.101	1781	35.386		1781	277.111	1781	348.417		1781	75.571	1781	130.209		1781	1	1781	1		1781	2	1781	1		1781	1	1781	0		1781	1	1781	5		1781	13	1781	0
	1782	141.261	1782	203.199		1782	24.914	1782	44.215		1782	305.52	1782	339.956		1782	84.145	1782	120.129		1782	1	1782	2		1782	1	1782	1		1782	1	1782	0		1782	4	1782	5		1782	9	1782	0
	1783	168.141	1783	160.689		1783	14.34	1783	18.888		1783	277.807	1783	377.616		1783	100.769	1783	144.643		1783	1	1783	0		1783	2	1783	1		1783	1	1783	0		1783	3	1783	5		1783	8	1783	0
	1784	168.705	1784	197.214		1784	14.273	1784	44.266		1784	278.672	1784	348.266		1784	94.607	1784	116.038		1784	1	1784	2		1784	1	1784	1		1784	1	1784	0		1784	1	1784	6		1784	8	1784	0
	1785	157.055	1785	213.629		1785	8.089	1785	44.955		1785	288.077	1785	330.292		1785	101.963	1785	115.154		1785	0	1785	2		1785	0	1785	0		1785	1	1785	0		1785	2	1785	4		1785	12	1785	0
	1786	129.055	1786	195.269		1786	7.375	1786	34.916		1786	314.454	1786	341.072		1786	108.517	1786	128.423		1786	1	1786	1		1786	3	1786	0		1786	1	1786	0		1786	1	1786	7		1786	10	1786	0
	1787	161.049	1787	212.349		1787	7.879	1787	39.838		1787	287.959	1787	325.14		1787	97.853	1787	122.112		1787	1	1787	3		1787	2	1787	0		1787	1	1787	0		1787	4	1787	7		1787	12	1787	0
	1788	122.207	1788	180.933		1788	6.981	1788	45.644		1788	319.829	1788	357.497		1788	107.46	1788	109.158		1788	0	1788	2		1788	2	1788	0		1788	0	1788	0		1788	2	1788	5		1788	9	1788	0
	1789	128.849	1789	209.402		1789	3.888	1789	47.866		1789	315.989	1789	330.396		1789	106.046	1789	118.362		1789	1	1789	0		1789	0	1789	0		1789	1	1789	0		1789	2	1789	7		1789	8	1789	0
	1790	136.871	1790	247.501		1790	17.392	1790	40.872		1790	313.406	1790	289.084		1790	93.977	1790	125.675		1790	1	1790	0		1790	2	1790	0		1790	0	1790	0		1790	2	1790	6		1790	12	1790	0
	1791	137.529	1791	251.134		1791	12.204	1791	47.216		1791	312.391	1791	294.577		1791	105.998	1791	126.346		1791	0	1791	2		1791	1	1791	0		1791	0	1791	0		1791	1	1791	5		1791	8	1791	0
	1792	111.561	1792	200.701		1792	11.604	1792	38.489		1792	338.021	1792	336.51		1792	102.799	1792	120.355		1792	1	1792	1		1792	1	1792	0		1792	0	1792	0		1792	3	1792	6		1792	9	1792	0
	1793	132.82	1793	208.191		1793	21.13	1793	39.016		1793	313.448	1793	327.051		1793	92.343	1793	119.891		1793	1	1793	2		1793	1	1793	0		1793	0	1793	0		1793	1	1793	6		1793	9	1793	0
	1794	115.346	1794	204.872		1794	13.578	1794	44.197		1794	337.098	1794	334.277		1794	96.161	1794	117.472		1794	0	1794	3		1794	1	1794	0		1794	0	1794	0		1794	1	1794	4		1794	13	1794	0
	1795	120.088	1795	198.83		1795	3.96	1795	33.547		1795	331.259	1795	339.158		1795	104.358	1795	128.555		1795	1	1795	1		1795	3	1795	1		1795	1	1795	0		1795	2	1795	8		1795	9	1795	0
	1796	116.713	1796	199.19		1796	6.629	1796	46.13		1796	333.668	1796	342.867		1796	100.466	1796	115.012		1796	1	1796	2		1796	3	1796	2		1796	1	1796	0		1796	1	1796	3		1796	13	1796	0
	1797	176.895	1797	191.581		1797	24.63	1797	39.555		1797	273.278	1797	343.112		1797	85.922	1797	122.711		1797	2	1797	0		1797	1	1797	1		1797	0	1797	0		1797	1	1797	5		1797	9	1797	1
	1798	169.381	1798	217.807		1798	18.322	1798	43.529		1798	277.911	1798	320.963		1798	93.518	1798	114.398		1798	2	1798	1		1798	2	1798	1		1798	1	1798	0		1798	2	1798	6		1798	7	1798	0
	1799	167.689	1799	212.946		1799	20.379	1799	44.475		1799	277.334	1799	331.119		1799	95.206	1799	118.811		1799	1	1799	1		1799	1	1799	1		1799	0	1799	0		1799	3	1799	7		1799	9	1799	0
	1800	201.848	1800	219.764		1800	26.855	1800	29.762		1800	251.226	1800	322.632		1800	89.578	1800	134.366		1800	1	1800	1		1800	4	1800	1		1800	2	1800	0		1800	3	1800	4		1800	13	1800	0
	1801	160.797	1801	219.961		1801	19.642	1801	38.394		1801	283.973	1801	322.46		1801	87.388	1801	127.249		1801	1	1801	0		1801	3	1801	1		1801	1	1801	0		1801	2	1801	5		1801	11	1801	0
	1802	164.709	1802	188.078		1802	19.356	1802	43.733		1802	285.603	1802	350.531		1802	94.308	1802	123.665		1802	0	1802	0		1802	3	1802	1		1802	2	1802	0		1802	1	1802	6		1802	8	1802	0
	1803	181.739	1803	203.74		1803	21.047	1803	35.811		1803	266.852	1803	347.449		1803	89.127	1803	128.207		1803	0	1803	1		1803	4	1803	0		1803	2	1803	0		1803	1	1803	7		1803	14	1803	0
	1804	188.925	1804	254.711		1804	22.113	1804	41.497		1804	263.227	1804	288.917		1804	87.997	1804	118.85		1804	0	1804	1		1804	5	1804	2		1804	2	1804	0		1804	0	1804	6		1804	11	1804	0
	1805	161.802	1805	198.638		1805	15.87	1805	37.127		1805	288.919	1805	342.646		1805	88.357	1805	122.035		1805	0	1805	1		1805	1	1805	1		1805	1	1805	0		1805	1	1805	7		1805	8	1805	0
	1806	115.168	1806	194.312		1806	15.893	1806	41.738		1806	333.285	1806	342.32		1806	94.071	1806	119.555		1806	0	1806	2		1806	2	1806	2		1806	0	1806	0		1806	1	1806	8		1806	9	1806	0
	1807	152.144	1807	205.064		1807	15.448	1807	40.451		1807	298.016	1807	330.877		1807	96.459	1807	120.245		1807	0	1807	1		1807	3	1807	0		1807	1	1807	0		1807	1	1807	9		1807	12	1807	0
	1808	120.945	1808	212.344		1808	16.709	1808	44.768		1808	324.631	1808	329.388		1808	90.489	1808	119.796		1808	1	1808	1		1808	0	1808	0		1808	1	1808	0		1808	2	1808	3		1808	11	1808	0
	1809	149.238	1809	173.602		1809	15.589	1809	30.861		1809	305.105	1809	371.025		1809	94.831	1809	145.219		1809	0	1809	1		1809	2	1809	0		1809	1	1809	0		1809	2	1809	4		1809	12	1809	0
	1810	168.362	1810	187.058		1810	5.761	1810	43.075		1810	283.381	1810	352.407		1810	104.942	1810	118.47		1810	0	1810	2		1810	3	1810	0		1810	2	1810	0		1810	3	1810	4		1810	13	1810	0
	1811	198.773	1811	174.607		1811	25.699	1811	39.434		1811	253.041	1811	360.642		1811	84.532	1811	123.497		1811	0	1811	2		1811	3	1811	0		1811	2	1811	0		1811	2	1811	5		1811	13	1811	0
	1812	138.377	1812	183.313		1812	18.685	1812	35.72		1812	311.25	1812	352.256		1812	95.164	1812	124.065		1812	0	1812	1		1812	1	1812	0		1812	0	1812	0		1812	2	1812	4		1812	12	1812	0
	1813	114.431	1813	207.555		1813	6.607	1813	50.942		1813	332.396	1813	331.124		1813	105.362	1813	117.185		1813	0	1813	1		1813	1	1813	0		1813	0	1813	0		1813	1	1813	8		1813	9	1813	0
	1814	138.683	1814	175.421		1814	19.57	1814	28.388		1814	305.382	1814	358.439		1814	97.116	1814	130.423		1814	1	1814	2		1814	3	1814	0		1814	1	1814	0		1814	2	1814	8		1814	14	1814	0
	1815	117.128	1815	178.555		1815	18.39	1815	38.782		1815	332.576	1815	363.455		1815	92.99	1815	121.417		1815	0	1815	1		1815	0	1815	0		1815	1	1815	0		1815	1	1815	8		1815	7	1815	0
	1816	190.068	1816	189.988		1816	25.328	1816	30.991		1816	265.491	1816	347.231		1816	88.414	1816	132.01		1816	1	1816	1		1816	2	1816	0		1816	0	1816	1		1816	3	1816	6		1816	10	1816	0
	1817	157.252	1817	181.867		1817	13.293	1817	38.973		1817	291.109	1817	354.798		1817	98.629	1817	121.548		1817	1	1817	1		1817	3	1817	0		1817	0	1817	1		1817	3	1817	3		1817	10	1817	0
	1818	155.361	1818	185.044		1818	16.132	1818	38.761		1818	295.043	1818	359.525		1818	92.784	1818	125.555		1818	0	1818	1		1818	0	1818	1		1818	1	1818	0		1818	1	1818	7		1818	7	1818	0
	1819	162.455	1819	165.124		1819	23.365	1819	37.705		1819	287.922	1819	368.599		1819	89.206	1819	123.237		1819	0	1819	0		1819	5	1819	1		1819	0	1819	0		1819	1	1819	7		1819	8	1819	0
	1820	178.305	1820	187.912		1820	42.538	1820	39.908		1820	274.407	1820	350.174		1820	69.143	1820	119.393		1820	0	1820	1		1820	4	1820	1		1820	0	1820	0		1820	1	1820	6		1820	9	1820	1
	1821	175.928	1821	167.451		1821	29.896	1821	35.096		1821	274.275	1821	371.311		1821	82.501	1821	123.86		1821	1	1821	1		1821	4	1821	1		1821	0	1821	0		1821	2	1821	6		1821	7	1821	0
	1822	138.306	1822	187.805		1822	17.191	1822	36.374		1822	312.378	1822	355.604		1822	94.518	1822	124.98		1822	0	1822	2		1822	1	1822	1		1822	0	1822	1		1822	3	1822	6		1822	11	1822	0
	1823	178.715	1823	189.894		1823	45.125	1823	34.025		1823	272.636	1823	353.092		1823	66.777	1823	133.49		1823	1	1823	1		1823	2	1823	1		1823	1	1823	0		1823	2	1823	3		1823	11	1823	0
	1824	168.763	1824	170.902		1824	33.506	1824	37.168		1824	284.98	1824	373.529		1824	71.915	1824	130.46		1824	0	1824	1		1824	1	1824	1		1824	1	1824	0		1824	1	1824	5		1824	7	1824	0
	1825	158.773	1825	227.723		1825	16.387	1825	30.923		1825	289.31	1825	315.526		1825	103.696	1825	140.773		1825	0	1825	1		1825	3	1825	1		1825	0	1825	0		1825	2	1825	7		1825	9	1825	0
	1826	134.449	1826	231.587		1826	20.059	1826	35.307		1826	312.851	1826	306.588		1826	90.187	1826	129.36		1826	0	1826	1		1826	2	1826	1		1826	1	1826	0		1826	3	1826	5		1826	10	1826	1
	1827	185.479	1827	157.462		1827	45.79	1827	26.645		1827	265.745	1827	381.329		1827	73.886	1827	137.476		1827	0	1827	1		1827	4	1827	2		1827	0	1827	0		1827	3	1827	5		1827	11	1827	0
	1828	116.61	1828	170.612		1828	20.977	1828	36.095		1828	329.517	1828	370.177		1828	89.428	1828	125.205		1828	0	1828	0		1828	1	1828	2		1828	0	1828	0		1828	1	1828	7		1828	12	1828	0
	1829	120.252	1829	173.76		1829	20.277	1829	45.842		1829	323.153	1829	362.044		1829	77.021	1829	111.992		1829	0	1829	0		1829	3	1829	0		1829	1	1829	0		1829	1	1829	4		1829	11	1829	0
	1830	117.736	1830	179.218		1830	25.212	1830	43.948		1830	326.021	1830	357.775		1830	75.726	1830	116.872		1830	0	1830	2		1830	1	1830	1		1830	1	1830	0		1830	1	1830	7		1830	9	1830	0
	1831	115.975	1831	194.211		1831	29.334	1831	36.798		1831	331.266	1831	343.674		1831	77.98	1831	129.434		1831	1	1831	1		1831	2	1831	1		1831	1	1831	0		1831	1	1831	6		1831	9	1831	0
	1832	160.077	1832	174.816		1832	40.749	1832	36.824		1832	288.115	1832	367.573		1832	66.467	1832	121.615		1832	0	1832	1		1832	2	1832	1		1832	0	1832	0		1832	0	1832	6		1832	9	1832	0
	1833	124.325	1833	160.503		1833	24.104	1833	37.077		1833	320.511	1833	371.899		1833	82.808	1833	123.731		1833	0	1833	3		1833	2	1833	0		1833	1	1833	0		1833	1	1833	5		1833	8	1833	0
	1834	124.651	1834	187.768		1834	23.663	1834	38.196		1834	319.294	1834	354.544		1834	79.09	1834	129.851		1834	0	1834	0		1834	3	1834	0		1834	1	1834	1		1834	1	1834	5		1834	5	1834	0
	1835	111.96	1835	184.84		1835	22.265	1835	34.586		1835	334.514	1835	353.567		1835	81.527	1835	132.004		1835	1	1835	1		1835	3	1835	0		1835	1	1835	0		1835	2	1835	7		1835	10	1835	0
	1836	105.784	1836	211.77		1836	21.074	1836	34.506		1836	337.715	1836	329.053		1836	89.849	1836	129.433		1836	0	1836	0		1836	2	1836	1		1836	0	1836	0		1836	1	1836	5		1836	6	1836	1
	1837	100.042	1837	189.719		1837	14.749	1837	31.554		1837	350.264	1837	355.21		1837	93.814	1837	128.281		1837	1	1837	0		1837	3	1837	2		1837	1	1837	0		1837	2	1837	8		1837	9	1837	0
	1838	123.336	1838	227.271		1838	22.121	1838	35.436		1838	322.967	1838	318.564		1838	83.059	1838	131.514		1838	1	1838	1		1838	2	1838	1		1838	1	1838	0		1838	1	1838	6		1838	12	1838	0
	1839	133.878	1839	174.982		1839	27.26	1839	24.202		1839	315.877	1839	361.081		1839	88.415	1839	132.323		1839	0	1839	2		1839	1	1839	1		1839	0	1839	0		1839	3	1839	5		1839	6	1839	0
	1840	125.375	1840	217.702		1840	25.774	1840	35.968		1840	321.016	1840	325.843		1840	85.909	1840	128.255		1840	1	1840	3		1840	2	1840	0		1840	0	1840	0		1840	2	1840	4		1840	9	1840	0
	1841	99.899	1841	185.598		1841	21.248	1841	31.725		1841	348.751	1841	353.078		1841	87.883	1841	136.825		1841	0	1841	0		1841	4	1841	1		1841	0	1841	0		1841	2	1841	3		1841	10	1841	0
	1842	130.54	1842	180.056		1842	25.385	1842	31.737		1842	316.782	1842	356.147		1842	85.12	1842	132.624		1842	0	1842	2		1842	3	1842	2		1842	0	1842	0		1842	1	1842	5		1842	9	1842	0
	1843	137.25	1843	184.961		1843	22.085	1843	38.808		1843	314.532	1843	358.367		1843	87.515	1843	122.24		1843	0	1843	0		1843	2	1843	2		1843	0	1843	0		1843	1	1843	7		1843	10	1843	0
	1844	99.82	1844	233.696		1844	19.693	1844	38.619		1844	344.965	1844	310.279		1844	92.558	1844	121.989		1844	0	1844	1		1844	3	1844	1		1844	0	1844	0		1844	1	1844	8		1844	7	1844	0
	1845	138.837	1845	245.86		1845	26.979	1845	35.9		1845	307.291	1845	294.332		1845	82.1	1845	122.574		1845	0	1845	2		1845	2	1845	1		1845	0	1845	0		1845	1	1845	1		1845	11	1845	0
	1846	146.13	1846	217.159		1846	25.802	1846	29.586		1846	299.194	1846	326.677		1846	87.095	1846	130.368		1846	1	1846	0		1846	3	1846	1		1846	0	1846	0		1846	2	1846	2		1846	8	1846	0
	1847	130.062	1847	166.513		1847	26.115	1847	40.222		1847	316.635	1847	366.343		1847	83.034	1847	117.947		1847	1	1847	4		1847	3	1847	1		1847	1	1847	0		1847	1	1847	4		1847	9	1847	0
	1848	141.851	1848	197.54		1848	23.02	1848	31.805		1848	306.276	1848	339.618		1848	90.566	1848	128.128		1848	0	1848	1		1848	4	1848	1		1848	0	1848	0		1848	2	1848	5		1848	8	1848	0
	1849	127.745	1849	177.205		1849	20.704	1849	34.918		1849	317.707	1849	365.395		1849	89.861	1849	131.98		1849	0	1849	1		1849	4	1849	0		1849	1	1849	0		1849	1	1849	7		1849	11	1849	0
	1850	118.868	1850	224.582		1850	14.283	1850	50.279		1850	325.536	1850	319.144		1850	92.552	1850	114.201		1850	0	1850	1		1850	2	1850	0		1850	1	1850	0		1850	1	1850	8		1850	9	1850	0
	1851	119.524	1851	184.048		1851	21.683	1851	53.612		1851	327.829	1851	357.638		1851	85.409	1851	108.069		1851	0	1851	0		1851	4	1851	0		1851	1	1851	0		1851	0	1851	5		1851	10	1851	0
	1852	96.357	1852	170.471		1852	16.916	1852	33.969		1852	346.766	1852	367.461		1852	88.506	1852	133.077		1852	0	1852	1		1852	1	1852	1		1852	1	1852	0		1852	0	1852	4		1852	9	1852	0
	1853	142.671	1853	172.421		1853	26.444	1853	40.951		1853	305.617	1853	367.544		1853	76.603	1853	113.838		1853	0	1853	0		1853	2	1853	2		1853	0	1853	0		1853	2	1853	4		1853	10	1853	0
	1854	155.397	1854	176.928		1854	44.424	1854	33.121		1854	292.207	1854	364.959		1854	69.773	1854	128.292		1854	0	1854	1		1854	1	1854	0		1854	0	1854	0		1854	1	1854	7		1854	10	1854	0
	1855	128.527	1855	211.902		1855	24.933	1855	38.928		1855	320.654	1855	322.54		1855	82.479	1855	119.008		1855	0	1855	0		1855	2	1855	1		1855	1	1855	0		1855	1	1855	4		1855	10	1855	0
	1856	114.173	1856	209.379		1856	24.41	1856	41.198		1856	333.599	1856	326.14		1856	84.199	1856	121.012		1856	1	1856	1		1856	2	1856	0		1856	1	1856	0		1856	1	1856	5		1856	8	1856	1
	1857	119.169	1857	188.049		1857	17.651	1857	41.593		1857	325.819	1857	354.133		1857	90.263	1857	127.1		1857	0	1857	2		1857	3	1857	1		1857	1	1857	0		1857	2	1857	9		1857	11	1857	0
	1858	175.069	1858	180.458		1858	43.334	1858	37.212		1858	277.222	1858	353.122		1858	72.282	1858	124.755		1858	1	1858	1		1858	1	1858	0		1858	1	1858	0		1858	1	1858	5		1858	11	1858	0
	1859	109.2	1859	213.771		1859	25.973	1859	33.987		1859	335.523	1859	329.87		1859	83.157	1859	129.862		1859	1	1859	1		1859	1	1859	0		1859	1	1859	0		1859	2	1859	6		1859	9	1859	0
	1860	99.341	1860	234.951		1860	27.371	1860	38.006		1860	348.223	1860	309.976		1860	83.661	1860	123.863		1860	0	1860	1		1860	2	1860	1		1860	1	1860	0		1860	2	1860	5		1860	6	1860	0
	1861	205.898	1861	237.162		1861	27.413	1861	43.692		1861	244.117	1861	302.034		1861	83.66	1861	120.972		1861	0	1861	1		1861	3	1861	1		1861	1	1861	0		1861	2	1861	9		1861	5	1861	0
	1862	171.812	1862	243.514		1862	41.095	1862	35.218		1862	281.638	1862	298.702		1862	74.473	1862	132.545		1862	0	1862	1		1862	3	1862	1		1862	1	1862	0		1862	1	1862	6		1862	10	1862	0
	1863	179.158	1863	252.07		1863	34.997	1863	40.384		1863	269.321	1863	291.085		1863	76.219	1863	118.247		1863	0	1863	1		1863	1	1863	1		1863	0	1863	0		1863	1	1863	6		1863	12	1863	0
	1864	198.959	1864	236.858		1864	33.635	1864	35.866		1864	249.233	1864	309.697		1864	83.159	1864	130.111		1864	0	1864	1		1864	1	1864	0		1864	1	1864	0		1864	1	1864	5		1864	7	1864	0
	1865	154.274	1865	242.676		1865	37.033	1865	35.364		1865	295.834	1865	302.449		1865	77.772	1865	129.376		1865	1	1865	0		1865	0	1865	0		1865	1	1865	0		1865	1	1865	4		1865	10	1865	0
	1866	145.852	1866	205.267		1866	23.896	1866	36.19		1866	302.582	1866	331.899		1866	83.522	1866	119.701		1866	0	1866	1		1866	1	1866	0		1866	1	1866	0		1866	1	1866	7		1866	12	1866	0
	1867	108.627	1867	183.051		1867	23.834	1867	31.743		1867	336.923	1867	351.333		1867	82.895	1867	128.921		1867	1	1867	0		1867	3	1867	2		1867	1	1867	0		1867	2	1867	5		1867	11	1867	0
	1868	128.803	1868	158.912		1868	20.546	1868	33.247		1868	319.076	1868	383.494		1868	87.111	1868	130.399		1868	1	1868	0		1868	1	1868	2		1868	1	1868	0		1868	2	1868	7		1868	12	1868	0
	1869	130.569	1869	155.525		1869	24.002	1869	11.611		1869	314.561	1869	382.265		1869	80.394	1869	150.908		1869	0	1869	1		1869	4	1869	0		1869	1	1869	0		1869	1	1869	10		1869	6	1869	0
	1870	182.371	1870	193.316		1870	42.593	1870	33.558		1870	270.3	1870	354.025		1870	73.566	1870	134.977		1870	0	1870	1		1870	2	1870	1		1870	0	1870	0		1870	2	1870	6		1870	10	1870	0
	1871	175.03	1871	197.319		1871	42.162	1871	36.642		1871	276.751	1871	339.508		1871	75.03	1871	129.029		1871	0	1871	0		1871	2	1871	1		1871	1	1871	0		1871	1	1871	6		1871	11	1871	0
	1872	231.867	1872	193.675		1872	44.847	1872	40.731		1872	223.357	1872	341.545		1872	70.504	1872	123.817		1872	1	1872	2		1872	1	1872	2		1872	1	1872	0		1872	1	1872	5		1872	11	1872	0
	1873	211.749	1873	208.176		1873	43.106	1873	34.853		1873	238.558	1873	328.432		1873	74.108	1873	126.651		1873	0	1873	3		1873	0	1873	1		1873	1	1873	0		1873	1	1873	6		1873	6	1873	0
	1874	114.868	1874	183.096		1874	17.955	1874	42.998		1874	332.062	1874	358.707		1874	90.883	1874	124.115		1874	0	1874	2		1874	1	1874	1		1874	1	1874	0		1874	4	1874	2		1874	11	1874	0
	1875	132.452	1875	190.316		1875	24.019	1875	35.206		1875	316.647	1875	349.341		1875	81.829	1875	126.418		1875	1	1875	2		1875	4	1875	2		1875	1	1875	0		1875	3	1875	8		1875	13	1875	0
	1876	138.589	1876	222.003		1876	26.064	1876	37.952		1876	310.684	1876	317.098		1876	85.027	1876	122.607		1876	0	1876	1		1876	2	1876	2		1876	1	1876	0		1876	1	1876	7		1876	13	1876	0
	1877	162.872	1877	236.671		1877	25.454	1877	30.693		1877	286.056	1877	303.183		1877	87.817	1877	133.893		1877	2	1877	0		1877	0	1877	1		1877	1	1877	0		1877	0	1877	6		1877	6	1877	0
	1878	125.827	1878	192.033		1878	25.088	1878	39.451		1878	321.78	1878	353.446		1878	87.504	1878	128.361		1878	1	1878	1		1878	3	1878	1		1878	1	1878	0		1878	3	1878	7		1878	12	1878	0
	1879	147.405	1879	157.554		1879	39.511	1879	28.457		1879	301.152	1879	383.103		1879	81.094	1879	135.173		1879	0	1879	1		1879	2	1879	1		1879	1	1879	1		1879	3	1879	6		1879	12	1879	0
	1880	126.574	1880	156.139		1880	19.228	1880	37.081		1880	321.497	1880	385.15		1880	86.715	1880	120.797		1880	1	1880	0		1880	1	1880	0		1880	1	1880	0		1880	1	1880	6		1880	13	1880	0
	1881	118.811	1881	190.233		1881	23.289	1881	40.871		1881	329.095	1881	351.514		1881	80.672	1881	128.539		1881	1	1881	0		1881	2	1881	1		1881	1	1881	0		1881	2	1881	8		1881	13	1881	0
	1882	118.874	1882	157.164		1882	22.256	1882	32.276		1882	324.576	1882	384.676		1882	83.872	1882	130.721		1882	0	1882	1		1882	1	1882	0		1882	1	1882	0		1882	1	1882	5		1882	12	1882	0
	1883	116.614	1883	160.784		1883	20.266	1883	28.217		1883	327.835	1883	379.382		1883	87.564	1883	127.306		1883	1	1883	0		1883	2	1883	0		1883	1	1883	0		1883	2	1883	6		1883	11	1883	0
	1884	150.764	1884	182.77		1884	21.983	1884	38.637		1884	295.807	1884	356.14		1884	86.323	1884	131.322		1884	1	1884	1		1884	3	1884	1		1884	1	1884	0		1884	1	1884	5		1884	8	1884	0
	1885	157.239	1885	210.314		1885	23.416	1885	35.432		1885	290.635	1885	333.824		1885	88.498	1885	130.21		1885	0	1885	0		1885	1	1885	0		1885	1	1885	0		1885	2	1885	4		1885	8	1885	0
	1886	131.939	1886	257.351		1886	26.112	1886	41.905		1886	316.898	1886	283.968		1886	82.137	1886	121.415		1886	1	1886	1		1886	4	1886	1		1886	1	1886	0		1886	2	1886	2		1886	12	1886	0
	1887	143.855	1887	238.746		1887	19.168	1887	40.005		1887	302.454	1887	299.27		1887	93.631	1887	118.55		1887	1	1887	0		1887	3	1887	0		1887	0	1887	0		1887	1	1887	6		1887	11	1887	0
	1888	149.689	1888	200.28		1888	21.942	1888	36.166		1888	299.369	1888	339.561		1888	85.392	1888	121.892		1888	0	1888	2		1888	2	1888	0		1888	1	1888	0		1888	0	1888	5		1888	12	1888	0
	1889	125.345	1889	227.896		1889	21.506	1889	34.436		1889	321.504	1889	313.21		1889	88.511	1889	133.669		1889	0	1889	1		1889	1	1889	1		1889	1	1889	0		1889	2	1889	5		1889	12	1889	0
	1890	113.655	1890	231.639		1890	18.559	1890	38.271		1890	336.985	1890	310.509		1890	89.573	1890	123.934		1890	1	1890	0		1890	2	1890	1		1890	1	1890	0		1890	0	1890	7		1890	10	1890	0
	1891	132.24	1891	203.963		1891	37.695	1891	35.104		1891	322.014	1891	336.01		1891	80.38	1891	120.081		1891	0	1891	2		1891	3	1891	1		1891	0	1891	0		1891	1	1891	5		1891	7	1891	0
	1892	135.517	1892	167.457		1892	31.132	1892	34.619		1892	311.519	1892	373.203		1892	79.648	1892	128.689		1892	1	1892	1		1892	0	1892	2		1892	1	1892	0		1892	1	1892	9		1892	12	1892	0
	1893	148.749	1893	213.973		1893	28.843	1893	36.298		1893	300.931	1893	328.151		1893	78.802	1893	135.174		1893	2	1893	0		1893	2	1893	0		1893	1	1893	0		1893	1	1893	5		1893	8	1893	0
	1894	114.505	1894	163.828		1894	24.998	1894	34.876		1894	329.247	1894	370.041		1894	85.355	1894	127.112		1894	0	1894	1		1894	2	1894	1		1894	0	1894	0		1894	1	1894	8		1894	10	1894	0
	1895	110.802	1895	167.848		1895	24.53	1895	35.401		1895	336.728	1895	367.454		1895	85.656	1895	123.719		1895	0	1895	3		1895	1	1895	0		1895	1	1895	0		1895	1	1895	6		1895	11	1895	0
	1896	127.111	1896	148.491		1896	18.703	1896	26.597		1896	318.202	1896	392.712		1896	92.997	1896	135.989		1896	0	1896	1		1896	2	1896	1		1896	1	1896	0		1896	3	1896	6		1896	12	1896	0
	1897	174.581	1897	180.497		1897	42.766	1897	35.026		1897	274.662	1897	361.005		1897	76.182	1897	118.936		1897	0	1897	1		1897	3	1897	2		1897	1	1897	0		1897	1	1897	7		1897	16	1897	0
	1898	96.487	1898	181.886		1898	24.017	1898	40.124		1898	348.664	1898	356.046		1898	88.9	1898	115.379		1898	1	1898	0		1898	0	1898	1		1898	0	1898	0		1898	2	1898	5		1898	8	1898	0
	1899	156.399	1899	184.807		1899	22.745	1899	38.823		1899	290.484	1899	355.003		1899	82.702	1899	129.099		1899	0	1899	0		1899	2	1899	1		1899	0	1899	0		1899	1	1899	7		1899	7	1899	0
	1900	163.055	1900	189.004		1900	35.026	1900	36.587		1900	287.983	1900	348.75		1900	76.946	1900	123.471		1900	0	1900	2		1900	3	1900	0		1900	1	1900	0		1900	1	1900	5		1900	11	1900	0
	1901	145.76	1901	174.56		1901	23.324	1901	38.85		1901	300.423	1901	365.128		1901	88.187	1901	117.102		1901	0	1901	1		1901	3	1901	0		1901	0	1901	0		1901	2	1901	9		1901	8	1901	0
	1902	184.418	1902	191.125		1902	41.402	1902	37.272		1902	266.028	1902	349.01		1902	72.691	1902	124.505		1902	0	1902	1		1902	1	1902	0		1902	1	1902	0		1902	1	1902	4		1902	11	1902	0
	1903	126.836	1903	178.884		1903	16.162	1903	38.063		1903	320.449	1903	358.402		1903	98.961	1903	122.791		1903	2	1903	1		1903	4	1903	1		1903	0	1903	0		1903	2	1903	7		1903	11	1903	0
	1904	130.85	1904	161.288		1904	18.445	1904	48.327		1904	321.415	1904	373.762		1904	97.095	1904	110.11		1904	0	1904	1		1904	3	1904	0		1904	1	1904	0		1904	2	1904	4		1904	8	1904	0
	1905	137.4	1905	181.588		1905	17.124	1905	39.614		1905	308.483	1905	360.273		1905	91.704	1905	122.812		1905	0	1905	1		1905	2	1905	1		1905	1	1905	0		1905	1	1905	6		1905	12	1905	0
	1906	124.97	1906	191.594		1906	28.05	1906	42.132		1906	322.951	1906	350.137		1906	80.335	1906	118.368		1906	0	1906	0		1906	4	1906	1		1906	1	1906	0		1906	1	1906	8		1906	9	1906	0
	1907	130.696	1907	172.059		1907	25.701	1907	42.982		1907	314.101	1907	370.542		1907	85.361	1907	123.048		1907	0	1907	1		1907	0	1907	2		1907	0	1907	0		1907	1	1907	6		1907	12	1907	0
	1908	90.948	1908	188.652		1908	8.281	1908	37.299		1908	355.09	1908	353.655		1908	98.62	1908	127.798		1908	0	1908	1		1908	3	1908	1		1908	0	1908	0		1908	2	1908	4		1908	12	1908	0
	1909	120.654	1909	184.936		1909	15.413	1909	43.257		1909	328.984	1909	350.57		1909	98.412	1909	120.472		1909	0	1909	1		1909	1	1909	1		1909	1	1909	0		1909	0	1909	4		1909	8	1909	0
	1910	115.801	1910	162.525		1910	16.495	1910	35.608		1910	331.775	1910	374.441		1910	86.544	1910	125.437		1910	0	1910	1		1910	3	1910	2		1910	0	1910	0		1910	1	1910	5		1910	12	1910	0
	1911	119.061	1911	168.198		1911	20.846	1911	38.099		1911	325.64	1911	363.575		1911	89.686	1911	111.801		1911	0	1911	1		1911	3	1911	0		1911	1	1911	0		1911	1	1911	3		1911	9	1911	0
	1912	109.093	1912	182.344		1912	22.431	1912	39.29		1912	333.606	1912	360.031		1912	89.397	1912	132.395		1912	1	1912	2		1912	2	1912	1		1912	1	1912	0		1912	3	1912	4		1912	9	1912	0
	1913	135.813	1913	185.937		1913	22.155	1913	38.309		1913	314.883	1913	349.724		1913	86.833	1913	124.089		1913	1	1913	1		1913	1	1913	0		1913	1	1913	0		1913	2	1913	7		1913	13	1913	1
	1914	128.462	1914	195.158		1914	24.747	1914	42.169		1914	317.805	1914	342.151		1914	85.38	1914	120.073		1914	0	1914	1		1914	1	1914	1		1914	1	1914	0		1914	4	1914	2		1914	13	1914	0
	1915	142.333	1915	196.106		1915	26.8	1915	37.588		1915	304.493	1915	345.489		1915	84.006	1915	126.682		1915	0	1915	1		1915	0	1915	1		1915	0	1915	0		1915	3	1915	6		1915	10	1915	0
	1916	126.922	1916	224.75		1916	22.125	1916	36.454		1916	317.6	1916	317.065		1916	88.627	1916	123.449		1916	0	1916	0		1916	4	1916	1		1916	1	1916	0		1916	3	1916	5		1916	12	1916	0
	1917	147.653	1917	248.661		1917	25.243	1917	41.438		1917	299.413	1917	293.734		1917	83.182	1917	123.224		1917	0	1917	1		1917	3	1917	2		1917	2	1917	0		1917	2	1917	6		1917	14	1917	0
	1918	161.464	1918	234.93		1918	21.61	1918	37.377		1918	286.649	1918	311.137		1918	87.205	1918	126.534		1918	0	1918	1		1918	2	1918	2		1918	1	1918	0		1918	4	1918	5		1918	13	1918	0
	1919	108.678	1919	182.158		1919	26.971	1919	41.301		1919	333.082	1919	356.78		1919	83.404	1919	125.975		1919	1	1919	0		1919	3	1919	2		1919	1	1919	0		1919	2	1919	5		1919	8	1919	0
	1920	125.092	1920	172.746		1920	25.129	1920	37.955		1920	320.878	1920	365.358		1920	89.349	1920	126.446		1920	0	1920	1		1920	0	1920	0		1920	1	1920	0		1920	3	1920	7		1920	9	1920	0
	1921	148.378	1921	174.014		1921	21.192	1921	37.873		1921	297.604	1921	364.133		1921	88.82	1921	124.303		1921	0	1921	0		1921	0	1921	0		1921	1	1921	0		1921	1	1921	4		1921	13	1921	0
	1922	139.509	1922	184.039		1922	27.268	1922	42.051		1922	303.828	1922	360.952		1922	81.914	1922	123.241		1922	2	1922	0		1922	3	1922	1		1922	1	1922	0		1922	1	1922	7		1922	8	1922	0
	1923	135.265	1923	168.91		1923	27.439	1923	37.396		1923	313.488	1923	367.625		1923	80.139	1923	128.669		1923	2	1923	0		1923	2	1923	1		1923	0	1923	0		1923	1	1923	5		1923	12	1923	0
	1924	119.283	1924	179.043		1924	29.51	1924	37.902		1924	331.887	1924	365.145		1924	83.096	1924	125.97		1924	2	1924	0		1924	0	1924	1		1924	0	1924	0		1924	1	1924	5		1924	10	1924	0
	1925	149.733	1925	178.371		1925	23.622	1925	40.126		1925	297.637	1925	357.544		1925	81.923	1925	122.746		1925	0	1925	0		1925	2	1925	1		1925	1	1925	0		1925	5	1925	7		1925	10	1925	0
	1926	134.79	1926	177.957		1926	37.059	1926	36.707		1926	310.014	1926	359.058		1926	72.21	1926	119.872		1926	0	1926	0		1926	3	1926	0		1926	1	1926	0		1926	2	1926	8		1926	13	1926	1
	1927	150.811	1927	166.182		1927	26.35	1927	38.26		1927	294.416	1927	370.135		1927	76.896	1927	123.72		1927	0	1927	1		1927	1	1927	0		1927	1	1927	0		1927	4	1927	5		1927	9	1927	0
	1928	135.782	1928	164.153		1928	23.41	1928	41.945		1928	315.148	1928	379.24		1928	89.036	1928	115.388		1928	1	1928	0		1928	4	1928	0		1928	0	1928	0		1928	2	1928	9		1928	5	1928	0
	1929	99.016	1929	175.482		1929	10.416	1929	43.675		1929	352.341	1929	363.451		1929	97.301	1929	122.825		1929	0	1929	1		1929	2	1929	1		1929	1	1929	0		1929	2	1929	5		1929	11	1929	0
	1930	83.475	1930	173.163		1930	15.632	1930	38.892		1930	363.948	1930	363.543		1930	96.52	1930	124.372		1930	1	1930	2		1930	2	1930	0		1930	0	1930	0		1930	1	1930	4		1930	11	1930	0
	1931	110.139	1931	186.702		1931	23.656	1931	33.412		1931	338.252	1931	351.44		1931	83.305	1931	130.775		1931	1	1931	0		1931	2	1931	0		1931	0	1931	0		1931	1	1931	8		1931	13	1931	0
	1932	113.925	1932	179.738		1932	12.19	1932	37.118		1932	330.414	1932	359.617		1932	92.006	1932	127.011		1932	0	1932	0		1932	2	1932	0		1932	0	1932	0		1932	1	1932	6		1932	12	1932	0
	1933	94.397	1933	214.44		1933	21.17	1933	40.518		1933	358.145	1933	321.417		1933	86.48	1933	123.698		1933	0	1933	1		1933	4	1933	0		1933	1	1933	1		1933	0	1933	7		1933	7	1933	1
	1934	106.929	1934	195.876		1934	25.502	1934	38.103		1934	341.849	1934	345.379		1934	81.36	1934	130.409		1934	1	1934	2		1934	1	1934	0		1934	0	1934	0		1934	2	1934	4		1934	11	1934	0
	1935	130.431	1935	182.636		1935	13.059	1935	37.373		1935	325.859	1935	357.136		1935	94.947	1935	131.822		1935	0	1935	1		1935	2	1935	0		1935	0	1935	0		1935	1	1935	8		1935	12	1935	0
	1936	113.931	1936	185.89		1936	22.966	1936	41.698		1936	332.303	1936	355.741		1936	82.859	1936	119.774		1936	1	1936	2		1936	0	1936	0		1936	1	1936	0		1936	2	1936	7		1936	8	1936	1
	1937	120.718	1937	186.085		1937	20.099	1937	42.008		1937	327.899	1937	350.876		1937	90.522	1937	114.229		1937	1	1937	1		1937	3	1937	0		1937	1	1937	0		1937	2	1937	6		1937	11	1937	0
	1938	120.078	1938	172.607		1938	18.987	1938	41.184		1938	326.198	1938	364.976		1938	88.596	1938	118.288		1938	1	1938	1		1938	2	1938	3		1938	1	1938	0		1938	2	1938	5		1938	11	1938	0
	1939	99.273	1939	173.813		1939	21.616	1939	32.716		1939	347.8	1939	362.368		1939	85.618	1939	134.899		1939	0	1939	1		1939	0	1939	0		1939	1	1939	0		1939	1	1939	5		1939	13	1939	0
	1940	137.44	1940	187.7		1940	20.149	1940	37.846		1940	308.701	1940	360.272		1940	87.028	1940	131.672		1940	1	1940	1		1940	2	1940	0		1940	1	1940	0		1940	1	1940	4		1940	10	1940	0
	1941	119.092	1941	204.073		1941	10.388	1941	40.571		1941	331.128	1941	340.143		1941	101.761	1941	121.029		1941	0	1941	1		1941	2	1941	0		1941	0	1941	0		1941	1	1941	4		1941	10	1941	0
	1942	131.563	1942	260.342		1942	20.673	1942	40.57		1942	313.722	1942	283.448		1942	85.059	1942	120.104		1942	0	1942	1		1942	2	1942	1		1942	0	1942	0		1942	1	1942	6		1942	9	1942	0
	1943	112.692	1943	239.992		1943	23.899	1943	33.348		1943	337.265	1943	302.739		1943	83.369	1943	123.856		1943	1	1943	1		1943	2	1943	0		1943	0	1943	0		1943	3	1943	5		1943	9	1943	0
	1944	135.916	1944	197.429		1944	27.801	1944	44.625		1944	309.869	1944	339.117		1944	82.259	1944	115.423		1944	0	1944	1		1944	1	1944	0		1944	0	1944	0		1944	3	1944	5		1944	9	1944	0
	1945	105.276	1945	183.963		1945	15.503	1945	40.663		1945	341.419	1945	355.744		1945	85.616	1945	125.015		1945	0	1945	2		1945	0	1945	0		1945	1	1945	0		1945	3	1945	3		1945	9	1945	0
	1946	142.027	1946	172.622		1946	22.131	1946	34.788		1946	304.727	1946	363.216		1946	89.444	1946	117.578		1946	2	1946	1		1946	3	1946	0		1946	1	1946	0		1946	2	1946	5		1946	10	1946	0
	1947	128.121	1947	174.817		1947	25.531	1947	34.301		1947	316.241	1947	366.852		1947	86.062	1947	126.713		1947	1	1947	0		1947	2	1947	0		1947	1	1947	0		1947	2	1947	5		1947	11	1947	0
	1948	84.919	1948	186.186		1948	15.89	1948	48.715		1948	358.922	1948	353.986		1948	90.851	1948	106.585		1948	1	1948	2		1948	1	1948	1		1948	1	1948	0		1948	1	1948	5		1948	13	1948	0
	1949	149.326	1949	189.756		1949	22.614	1949	47.361		1949	297.927	1949	349.152		1949	82.34	1949	108.978		1949	0	1949	1		1949	3	1949	0		1949	1	1949	0		1949	1	1949	2		1949	8	1949	0
	1950	116.38	1950	172.568		1950	24.075	1950	41.705		1950	334.164	1950	366.115		1950	84.582	1950	120.755		1950	0	1950	1		1950	1	1950	1		1950	1	1950	0		1950	1	1950	4		1950	10	1950	0
	1951	129.553	1951	173.311		1951	24.909	1951	37.699		1951	317.793	1951	363.966		1951	83.763	1951	120.488		1951	1	1951	1		1951	2	1951	1		1951	1	1951	0		1951	1	1951	8		1951	12	1951	0
	1952	87.162	1952	179.732		1952	10.054	1952	35.388		1952	354.868	1952	363.044		1952	97.486	1952	130.156		1952	0	1952	2		1952	0	1952	2		1952	0	1952	1		1952	3	1952	6		1952	9	1952	0
	1953	119.74	1953	214.573		1953	26.705	1953	38.118		1953	331.084	1953	322.644		1953	79.83	1953	120.204		1953	0	1953	0		1953	3	1953	1		1953	0	1953	1		1953	1	1953	5		1953	7	1953	1
	1954	117.094	1954	195.151		1954	15.668	1954	41.2		1954	326.402	1954	345.598		1954	90.89	1954	115.665		1954	1	1954	2		1954	5	1954	1		1954	1	1954	0		1954	4	1954	5		1954	11	1954	0
	1955	90.948	1955	169.745		1955	20.642	1955	14.927		1955	355.285	1955	368.982		1955	76.931	1955	145.021		1955	2	1955	2		1955	1	1955	1		1955	1	1955	0		1955	7	1955	4		1955	12	1955	0
	1956	101.518	1956	200.342		1956	21.077	1956	47.094		1956	347.755	1956	343.328		1956	87.486	1956	122.175		1956	0	1956	1		1956	1	1956	1		1956	1	1956	0		1956	1	1956	6		1956	12	1956	1
	1957	107.22	1957	191.72		1957	24.437	1957	43.012		1957	337.009	1957	353.198		1957	84.919	1957	123.968		1957	0	1957	1		1957	1	1957	1		1957	0	1957	0		1957	2	1957	4		1957	14	1957	1
	1958	144.791	1958	202.234		1958	21.941	1958	38.334		1958	300.244	1958	343.817		1958	85.006	1958	124.875		1958	0	1958	1		1958	3	1958	0		1958	1	1958	1		1958	1	1958	5		1958	10	1958	1
	1959	126.05	1959	186.25		1959	14.632	1959	41.67		1959	319.083	1959	350.091		1959	93.971	1959	118.861		1959	0	1959	1		1959	3	1959	1		1959	1	1959	0		1959	1	1959	6		1959	9	1959	0
	1960	101.855	1960	195.726		1960	14.962	1960	29.576		1960	345.056	1960	345.742		1960	90.986	1960	136.15		1960	0	1960	3		1960	3	1960	1		1960	1	1960	0		1960	3	1960	8		1960	10	1960	0
	1961	123.381	1961	196.424		1961	18.199	1961	29.923		1961	324.435	1961	344.914		1961	86.347	1961	129.47		1961	0	1961	1		1961	2	1961	0		1961	0	1961	0		1961	1	1961	5		1961	10	1961	1
	1962	176.752	1962	176.024		1962	34.451	1962	38.073		1962	271.624	1962	363.01		1962	80.465	1962	129.132		1962	0	1962	0		1962	1	1962	0		1962	0	1962	0		1962	4	1962	6		1962	10	1962	0
	1963	161.129	1963	176.173		1963	40.037	1963	38.507		1963	292.719	1963	366.113		1963	78.277	1963	125.464		1963	0	1963	1		1963	2	1963	0		1963	1	1963	0		1963	1	1963	7		1963	12	1963	0
	1964	230.035	1964	201.096		1964	46.494	1964	44.231		1964	220.943	1964	338.06		1964	61.92	1964	114.883		1964	0	1964	1		1964	0	1964	0		1964	1	1964	0		1964	1	1964	5		1964	10	1964	0
	1965	184.769	1965	187.689		1965	44.637	1965	25.209		1965	267.881	1965	358.432		1965	69.982	1965	136.813		1965	0	1965	1		1965	1	1965	0		1965	1	1965	0		1965	1	1965	7		1965	8	1965	0
	1966	117.339	1966	166.671		1966	21.93	1966	39.737		1966	329.812	1966	372.952		1966	87.029	1966	121.492		1966	0	1966	2		1966	1	1966	1		1966	0	1966	0		1966	0	1966	5		1966	12	1966	0
	1967	120.457	1967	169.371		1967	23.493	1967	34.548		1967	324.739	1967	366.035		1967	84.568	1967	129.37		1967	1	1967	0		1967	1	1967	0		1967	1	1967	0		1967	2	1967	10		1967	6	1967	0
	1968	193.496	1968	235.411		1968	31.599	1968	37.179		1968	258.8	1968	311.078		1968	84.726	1968	124.366		1968	0	1968	1		1968	1	1968	1		1968	1	1968	0		1968	1	1968	4		1968	10	1968	0
	1969	210.796	1969	223.647		1969	46.618	1969	26.538		1969	239.256	1969	320.841		1969	64.966	1969	130.963		1969	0	1969	0		1969	1	1969	0		1969	1	1969	0		1969	2	1969	7		1969	7	1969	1
	1970	117.509	1970	244.187		1970	14.888	1970	33.887		1970	326.644	1970	300.923		1970	88.802	1970	132.921		1970	0	1970	1		1970	1	1970	1		1970	1	1970	0		1970	1	1970	4		1970	10	1970	1
	1971	189.775	1971	252.428		1971	47.079	1971	35.673		1971	262.712	1971	292.48		1971	75.499	1971	122.159		1971	1	1971	1		1971	1	1971	0		1971	0	1971	0		1971	2	1971	6		1971	12	1971	0
	1972	166.811	1972	239.583		1972	33.337	1972	38.87		1972	281.467	1972	306.286		1972	76.014	1972	126.323		1972	0	1972	1		1972	2	1972	0		1972	0	1972	0		1972	1	1972	7		1972	13	1972	1
	1973	149.253	1973	181.095		1973	18.913	1973	45.894		1973	304.93	1973	363.318		1973	92.307	1973	112.1		1973	0	1973	2		1973	0	1973	0		1973	0	1973	0		1973	1	1973	6		1973	10	1973	0
	1974	108.617	1974	148.922		1974	27.516	1974	33.556		1974	338.892	1974	395.912		1974	84.784	1974	129.636		1974	0	1974	1		1974	3	1974	0		1974	0	1974	0		1974	1	1974	9		1974	13	1974	0
	1975	121.867	1975	241.567		1975	23.511	1975	33.075		1975	323.936	1975	303.936		1975	84.02	1975	122.568		1975	0	1975	0		1975	2	1975	0		1975	1	1975	0		1975	3	1975	6		1975	7	1975	1
	1976	100.858	1976	195.944		1976	23.431	1976	37.73		1976	348.308	1976	346.942		1976	89.024	1976	123.069		1976	1	1976	0		1976	4	1976	1		1976	1	1976	0		1976	3	1976	6		1976	8	1976	0
	1977	96.624	1977	251.904		1977	20.237	1977	34.525		1977	349.98	1977	291.653		1977	86.522	1977	130.352		1977	1	1977	2		1977	3	1977	1		1977	1	1977	0		1977	2	1977	7		1977	12	1977	0
	1978	106.455	1978	235.747		1978	23.641	1978	40.463		1978	339.958	1978	307.81		1978	80.307	1978	130.954		1978	0	1978	2		1978	4	1978	0		1978	1	1978	0		1978	2	1978	6		1978	10	1978	0
	1979	124.488	1979	206.817		1979	26.214	1979	32.829		1979	323.475	1979	334.825		1979	81.118	1979	130.496		1979	0	1979	2		1979	3	1979	0		1979	0	1979	0		1979	2	1979	6		1979	9	1979	0
	1980	117.219	1980	217.171		1980	25.707	1980	41.612		1980	327.426	1980	327.631		1980	81.277	1980	124.034		1980	0	1980	1		1980	2	1980	0		1980	0	1980	0		1980	2	1980	7		1980	12	1980	0
	1981	121.811	1981	223.501		1981	15.272	1981	39.157		1981	321.935	1981	321.34		1981	90.528	1981	128.099		1981	0	1981	1		1981	1	1981	0		1981	1	1981	1		1981	3	1981	8		1981	12	1981	0
	1982	88.144	1982	205.934		1982	20.327	1982	43.764		1982	359.936	1982	333.361		1982	90.021	1982	118.205		1982	0	1982	1		1982	2	1982	0		1982	0	1982	1		1982	1	1982	6		1982	11	1982	0
	1983	143.188	1983	240.479		1983	42.259	1983	36.946		1983	307.162	1983	299.863		1983	73.319	1983	123.285		1983	0	1983	2		1983	2	1983	1		1983	1	1983	0		1983	1	1983	5		1983	7	1983	1
	1984	90.203	1984	228.877		1984	25.066	1984	29.524		1984	354.485	1984	311.751		1984	85.706	1984	133.985		1984	1	1984	0		1984	3	1984	1		1984	0	1984	0		1984	1	1984	7		1984	12	1984	0
	1985	84.912	1985	169.994		1985	26.629	1985	35.59		1985	359.051	1985	362.226		1985	77.378	1985	125.587		1985	0	1985	2		1985	4	1985	1		1985	1	1985	0		1985	1	1985	3		1985	9	1985	0
	1986	100.084	1986	198.142		1986	21.858	1986	43.135		1986	348.883	1986	343.707		1986	82.579	1986	125.337		1986	0	1986	2		1986	1	1986	0		1986	1	1986	0		1986	2	1986	5		1986	11	1986	0
	1987	114.226	1987	186.794		1987	20.568	1987	41.044		1987	332.932	1987	352.268		1987	86.669	1987	120.737		1987	0	1987	2		1987	3	1987	2		1987	1	1987	0		1987	2	1987	4		1987	11	1987	0
	1988	114.96	1988	172.608		1988	28.096	1988	39.186		1988	332.919	1988	367.169		1988	81.646	1988	119.251		1988	1	1988	1		1988	1	1988	0		1988	1	1988	0		1988	3	1988	4		1988	9	1988	0
	1989	119.65	1989	231.148		1989	28.254	1989	42.801		1989	324.043	1989	308.574		1989	73.131	1989	124.453		1989	1	1989	1		1989	4	1989	1		1989	1	1989	1		1989	1	1989	5		1989	11	1989	1
	1990	130.457	1990	171.302		1990	20.729	1990	45.483		1990	315.84	1990	370.317		1990	85.84	1990	113.074		1990	0	1990	2		1990	1	1990	1		1990	0	1990	0		1990	1	1990	6		1990	12	1990	0
	1991	110.605	1991	182.78		1991	22.365	1991	47.062		1991	338.586	1991	354.625		1991	85.648	1991	115.079		1991	0	1991	0		1991	3	1991	0		1991	1	1991	1		1991	1	1991	6		1991	15	1991	1
	1992	125.23	1992	165.496		1992	21.672	1992	38.827		1992	322.54	1992	369.285		1992	85.307	1992	116.815		1992	0	1992	2		1992	2	1992	2		1992	0	1992	1		1992	2	1992	6		1992	12	1992	0
	1993	120.831	1993	162.314		1993	22.779	1993	38.78		1993	327.142	1993	376.798		1993	84.994	1993	123.502		1993	0	1993	1		1993	1	1993	0		1993	1	1993	0		1993	2	1993	9		1993	5	1993	0
	1994	142.762	1994	166.545		1994	21.218	1994	42.983		1994	300.63	1994	370.535		1994	84.691	1994	118.506		1994	1	1994	1		1994	1	1994	0		1994	0	1994	0		1994	2	1994	5		1994	8	1994	0
	1995	123.693	1995	173.673		1995	17.489	1995	39.193		1995	326.173	1995	366.589		1995	93.31	1995	123.048		1995	0	1995	2		1995	1	1995	0		1995	1	1995	0		1995	0	1995	4		1995	10	1995	0
	1996	117.441	1996	236.912		1996	21.243	1996	42.922		1996	328.119	1996	305.739		1996	85.791	1996	128.326		1996	0	1996	1		1996	3	1996	1		1996	0	1996	0		1996	2	1996	5		1996	14	1996	0
	1997	132.305	1997	218.339		1997	26.052	1997	49.083		1997	316.644	1997	326.22		1997	84.011	1997	116.36		1997	0	1997	0		1997	2	1997	1		1997	1	1997	0		1997	0	1997	7		1997	10	1997	0
	1998	152.592	1998	153.538		1998	23.906	1998	32.141		1998	293.755	1998	393.157		1998	85.738	1998	132.401		1998	0	1998	2		1998	2	1998	1		1998	2	1998	0		1998	1	1998	4		1998	12	1998	0
[truncated: 95,344 more rows]

## Sheet: Figure 6
b Water molecules within 3Å of Glu71 side chain		Total 1 (in 2-S3)		Total 2	c Water molecules within 3Å of Asp168 side chain		Total 1 (in 2-S3)		Total 2	d Water molecules within 3Å of Val38 side chain		Total 1 (in 2-S3)		Total 2	e Water molecules within 3Å of Leu74 side chain		Total 1 (in 2-S3)		Total 2	f Water molecules within 3Å of Leu75 side chain		Total 1 (in 2-S3)		Total 2	f Water molecules within 3Å of Phe169 side chain		Total 1 (in 2-S3)		Total 2
	0	2	0	1		0	4	0	1		0	0	0	0		0	0	0	0		0	0	0	0		0	0	0	0
	1	5	1	2		1	6	1	4		1	1	1	1		1	1	1	0		1	3	1	0		1	1	1	0
	2	6	2	2		2	6	2	4		2	2	2	2		2	1	2	0		2	1	2	1		2	1	2	0
	3	6	3	3		3	6	3	5		3	1	3	1		3	1	3	0		3	1	3	1		3	0	3	0
	4	6	4	2		4	6	4	4		4	0	4	1		4	0	4	0		4	0	4	1		4	0	4	0
	5	4	5	3		5	5	5	5		5	1	5	3		5	1	5	0		5	1	5	0		5	0	5	0
	6	4	6	3		6	6	6	4		6	1	6	3		6	0	6	0		6	1	6	0		6	1	6	0
	7	5	7	2		7	6	7	3		7	0	7	2		7	0	7	1		7	1	7	0		7	0	7	0
	8	6	8	2		8	6	8	5		8	2	8	3		8	1	8	0		8	1	8	1		8	1	8	0
	9	7	9	1		9	6	9	5		9	2	9	1		9	0	9	1		9	2	9	1		9	0	9	0
	10	5	10	2		10	8	10	4		10	0	10	2		10	1	10	0		10	2	10	0		10	2	10	0
	11	8	11	2		11	7	11	7		11	0	11	1		11	3	11	0		11	1	11	0		11	1	11	0
	12	10	12	2		12	8	12	4		12	1	12	3		12	2	12	0		12	2	12	2		12	2	12	0
	13	9	13	2		13	6	13	5		13	1	13	1		13	2	13	0		13	0	13	0		13	0	13	0
	14	5	14	2		14	7	14	5		14	0	14	1		14	2	14	0		14	0	14	1		14	0	14	0
	15	4	15	2		15	8	15	6		15	1	15	0		15	1	15	0		15	2	15	0		15	1	15	0
	16	7	16	2		16	6	16	7		16	1	16	3		16	2	16	0		16	1	16	0		16	0	16	0
	17	5	17	2		17	6	17	5		17	2	17	1		17	1	17	0		17	1	17	0		17	0	17	0
	18	5	18	2		18	5	18	5		18	1	18	1		18	1	18	2		18	1	18	1		18	0	18	0
	19	5	19	2		19	5	19	5		19	0	19	4		19	2	19	2		19	2	19	1		19	1	19	0
	20	6	20	2		20	7	20	5		20	1	20	3		20	1	20	2		20	2	20	0		20	1	20	0
	21	6	21	2		21	7	21	4		21	0	21	2		21	1	21	1		21	1	21	0		21	1	21	0
	22	5	22	2		22	4	22	5		22	0	22	1		22	0	22	2		22	0	22	0		22	1	22	0
	23	7	23	2		23	7	23	5		23	1	23	2		23	0	23	1		23	2	23	0		23	0	23	0
	24	5	24	2		24	5	24	6		24	0	24	1		24	0	24	2		24	1	24	0		24	1	24	0
	25	6	25	2		25	6	25	5		25	0	25	2		25	2	25	1		25	1	25	0		25	0	25	0
	26	5	26	2		26	8	26	6		26	1	26	3		26	3	26	0		26	2	26	0		26	0	26	0
	27	7	27	1		27	7	27	6		27	1	27	2		27	1	27	0		27	1	27	3		27	1	27	0
	28	6	28	2		28	5	28	7		28	1	28	1		28	4	28	1		28	1	28	2		28	0	28	0
	29	7	29	2		29	5	29	5		29	1	29	1		29	2	29	2		29	2	29	1		29	1	29	0
	30	5	30	2		30	6	30	4		30	1	30	1		30	0	30	3		30	3	30	1		30	0	30	1
	31	5	31	2		31	6	31	5		31	1	31	2		31	1	31	2		31	3	31	1		31	0	31	0
	32	4	32	2		32	6	32	6		32	1	32	1		32	0	32	1		32	0	32	1		32	0	32	0
	33	4	33	2		33	8	33	5		33	1	33	3		33	1	33	2		33	1	33	2		33	1	33	0
	34	3	34	1		34	7	34	4		34	2	34	1		34	1	34	2		34	1	34	1		34	1	34	0
	35	7	35	1		35	9	35	4		35	1	35	2		35	1	35	1		35	2	35	2		35	1	35	0
	36	6	36	2		36	7	36	5		36	0	36	1		36	1	36	2		36	0	36	1		36	1	36	0
	37	3	37	2		37	5	37	6		37	0	37	1		37	1	37	1		37	0	37	0		37	1	37	0
	38	8	38	1		38	6	38	5		38	2	38	1		38	2	38	1		38	2	38	0		38	0	38	0
	39	7	39	1		39	8	39	6		39	2	39	2		39	1	39	0		39	2	39	1		39	0	39	0
	40	5	40	1		40	6	40	6		40	0	40	2		40	1	40	1		40	2	40	1		40	0	40	0
	41	9	41	1		41	5	41	5		41	1	41	3		41	1	41	0		41	3	41	1		41	0	41	0
	42	6	42	2		42	6	42	7		42	0	42	2		42	3	42	2		42	0	42	0		42	0	42	0
	43	7	43	1		43	8	43	5		43	2	43	1		43	1	43	1		43	1	43	1		43	1	43	0
	44	4	44	2		44	6	44	5		44	1	44	0		44	1	44	2		44	1	44	1		44	0	44	0
	45	5	45	1		45	5	45	6		45	1	45	2		45	0	45	1		45	3	45	0		45	0	45	0
	46	6	46	2		46	6	46	5		46	2	46	2		46	1	46	1		46	1	46	2		46	0	46	0
	47	6	47	1		47	5	47	6		47	0	47	2		47	2	47	2		47	1	47	0		47	0	47	0
	48	7	48	2		48	6	48	5		48	0	48	0		48	2	48	2		48	2	48	0		48	0	48	0
	49	4	49	2		49	4	49	6		49	1	49	0		49	0	49	1		49	2	49	0		49	1	49	0
	50	5	50	2		50	6	50	5		50	0	50	2		50	0	50	1		50	2	50	0		50	0	50	0
	51	7	51	2		51	6	51	7		51	0	51	1		51	1	51	2		51	3	51	0		51	2	51	0
	52	7	52	2		52	6	52	7		52	0	52	0		52	3	52	2		52	1	52	0		52	0	52	0
	53	8	53	2		53	5	53	6		53	1	53	1		53	1	53	1		53	2	53	0		53	0	53	0
	54	6	54	2		54	6	54	5		54	0	54	2		54	0	54	2		54	1	54	0		54	0	54	0
	55	8	55	2		55	6	55	7		55	1	55	3		55	1	55	2		55	1	55	1		55	0	55	0
	56	5	56	1		56	5	56	5		56	1	56	0		56	1	56	2		56	1	56	0		56	1	56	0
	57	6	57	2		57	6	57	5		57	1	57	3		57	3	57	2		57	2	57	0		57	1	57	0
	58	6	58	2		58	6	58	7		58	1	58	1		58	1	58	2		58	2	58	0		58	1	58	0
	59	5	59	1		59	6	59	7		59	1	59	1		59	4	59	2		59	1	59	0		59	1	59	0
	60	4	60	2		60	5	60	6		60	1	60	2		60	3	60	1		60	0	60	0		60	1	60	0
	61	4	61	2		61	6	61	6		61	0	61	0		61	1	61	1		61	0	61	1		61	1	61	0
	62	4	62	2		62	8	62	6		62	1	62	1		62	1	62	1		62	0	62	0		62	0	62	0
	63	5	63	2		63	6	63	5		63	0	63	0		63	4	63	1		63	2	63	0		63	1	63	0
	64	3	64	2		64	6	64	6		64	2	64	0		64	0	64	0		64	0	64	0		64	1	64	0
	65	5	65	2		65	6	65	6		65	0	65	1		65	2	65	2		65	0	65	0		65	0	65	0
	66	6	66	2		66	7	66	6		66	1	66	0		66	0	66	2		66	0	66	0		66	1	66	0
	67	5	67	2		67	6	67	4		67	1	67	1		67	1	67	2		67	1	67	0		67	1	67	0
	68	5	68	2		68	5	68	5		68	1	68	3		68	2	68	1		68	1	68	3		68	0	68	0
	69	4	69	3		69	6	69	5		69	0	69	2		69	1	69	2		69	1	69	1		69	1	69	0
	70	5	70	2		70	6	70	5		70	1	70	1		70	1	70	1		70	0	70	2		70	1	70	0
	71	6	71	2		71	5	71	7		71	1	71	0		71	1	71	1		71	1	71	1		71	0	71	0
	72	5	72	2		72	6	72	5		72	1	72	3		72	2	72	1		72	1	72	0		72	1	72	0
	73	3	73	2		73	6	73	4		73	0	73	4		73	0	73	0		73	0	73	1		73	0	73	0
	74	6	74	2		74	7	74	4		74	1	74	0		74	2	74	1		74	1	74	1		74	0	74	0
	75	7	75	2		75	5	75	6		75	2	75	1		75	1	75	2		75	1	75	1		75	2	75	0
	76	5	76	2		76	6	76	7		76	2	76	0		76	1	76	2		76	1	76	0		76	1	76	0
	77	3	77	3		77	6	77	7		77	1	77	2		77	2	77	1		77	2	77	1		77	1	77	0
	78	5	78	2		78	6	78	6		78	1	78	1		78	1	78	2		78	1	78	1		78	0	78	0
	79	6	79	2		79	6	79	6		79	0	79	0		79	1	79	2		79	1	79	1		79	1	79	0
	80	8	80	2		80	5	80	5		80	2	80	1		80	1	80	2		80	1	80	0		80	1	80	0
	81	8	81	2		81	6	81	6		81	0	81	2		81	2	81	1		81	1	81	1		81	1	81	0
	82	5	82	1		82	5	82	5		82	2	82	2		82	0	82	1		82	1	82	1		82	1	82	0
	83	4	83	1		83	6	83	4		83	1	83	1		83	1	83	2		83	0	83	0		83	1	83	0
	84	8	84	2		84	5	84	7		84	1	84	2		84	0	84	2		84	2	84	1		84	0	84	0
	85	5	85	2		85	7	85	5		85	0	85	3		85	1	85	1		85	1	85	1		85	0	85	0
	86	6	86	2		86	6	86	5		86	0	86	1		86	2	86	1		86	1	86	1		86	0	86	0
	87	6	87	2		87	7	87	5		87	0	87	2		87	1	87	1		87	1	87	0		87	1	87	0
	88	3	88	2		88	7	88	5		88	2	88	0		88	0	88	0		88	2	88	0		88	1	88	0
	89	6	89	2		89	6	89	6		89	1	89	1		89	2	89	0		89	0	89	0		89	0	89	0
	90	4	90	2		90	5	90	5		90	2	90	1		90	0	90	0		90	2	90	0		90	1	90	0
	91	4	91	2		91	6	91	4		91	1	91	1		91	0	91	1		91	2	91	1		91	1	91	0
	92	7	92	2		92	6	92	6		92	0	92	3		92	1	92	1		92	3	92	0		92	1	92	0
	93	5	93	2		93	7	93	5		93	0	93	0		93	2	93	2		93	2	93	1		93	1	93	0
	94	10	94	2		94	6	94	6		94	2	94	2		94	2	94	2		94	2	94	0		94	1	94	0
	95	4	95	2		95	6	95	5		95	1	95	1		95	2	95	2		95	0	95	1		95	0	95	1
	96	5	96	2		96	7	96	6		96	1	96	2		96	1	96	1		96	0	96	1		96	0	96	0
	97	6	97	2		97	7	97	5		97	2	97	1		97	1	97	1		97	1	97	0		97	1	97	0
	98	6	98	2		98	5	98	6		98	3	98	0		98	1	98	1		98	1	98	1		98	0	98	0
	99	6	99	2		99	6	99	6		99	0	99	2		99	2	99	0		99	1	99	2		99	1	99	1
	100	5	100	2		100	5	100	6		100	1	100	1		100	1	100	1		100	1	100	1		100	1	100	1
	101	6	101	2		101	7	101	5		101	0	101	1		101	2	101	2		101	1	101	1		101	1	101	0
	102	6	102	2		102	6	102	7		102	0	102	3		102	0	102	0		102	0	102	3		102	0	102	1
	103	4	103	2		103	6	103	6		103	1	103	1		103	1	103	1		103	1	103	1		103	0	103	0
	104	7	104	3		104	5	104	7		104	1	104	1		104	2	104	2		104	2	104	0		104	1	104	0
	105	5	105	2		105	5	105	5		105	0	105	2		105	0	105	1		105	0	105	0		105	1	105	0
	106	6	106	2		106	5	106	5		106	3	106	0		106	1	106	2		106	1	106	0		106	1	106	0
	107	5	107	2		107	5	107	6		107	1	107	2		107	1	107	0		107	1	107	0		107	2	107	0
	108	11	108	2		108	5	108	6		108	0	108	2		108	2	108	1		108	3	108	0		108	1	108	0
	109	8	109	2		109	6	109	7		109	2	109	0		109	1	109	1		109	2	109	0		109	2	109	0
	110	10	110	2		110	6	110	6		110	1	110	1		110	1	110	1		110	2	110	0		110	2	110	0
	111	7	111	2		111	7	111	5		111	1	111	1		111	0	111	1		111	2	111	0		111	2	111	0
	112	9	112	3		112	5	112	6		112	2	112	1		112	2	112	1		112	0	112	0		112	1	112	0
	113	4	113	2		113	6	113	5		113	0	113	3		113	2	113	1		113	2	113	0		113	1	113	0
	114	5	114	2		114	6	114	6		114	0	114	1		114	1	114	1		114	2	114	0		114	1	114	0
	115	7	115	2		115	7	115	7		115	1	115	1		115	1	115	1		115	2	115	0		115	2	115	0
	116	10	116	2		116	6	116	7		116	1	116	0		116	1	116	1		116	1	116	0		116	1	116	0
	117	4	117	2		117	7	117	5		117	1	117	0		117	1	117	2		117	1	117	1		117	0	117	0
	118	5	118	2		118	6	118	5		118	1	118	2		118	1	118	1		118	2	118	0		118	0	118	0
	119	8	119	2		119	6	119	5		119	1	119	0		119	1	119	2		119	3	119	0		119	2	119	0
	120	9	120	2		120	6	120	5		120	2	120	0		120	2	120	2		120	2	120	0		120	1	120	0
	121	8	121	2		121	5	121	6		121	1	121	2		121	0	121	1		121	2	121	1		121	2	121	0
	122	4	122	2		122	7	122	6		122	2	122	1		122	2	122	2		122	1	122	0		122	1	122	0
	123	4	123	2		123	8	123	6		123	0	123	1		123	1	123	2		123	1	123	0		123	2	123	0
	124	4	124	2		124	6	124	6		124	1	124	0		124	2	124	2		124	1	124	0		124	2	124	0
	125	6	125	2		125	6	125	5		125	1	125	0		125	0	125	2		125	2	125	0		125	2	125	0
	126	8	126	2		126	7	126	7		126	0	126	1		126	1	126	1		126	2	126	0		126	1	126	0
	127	8	127	2		127	5	127	6		127	0	127	1		127	0	127	1		127	2	127	0		127	1	127	0
	128	6	128	2		128	7	128	7		128	1	128	0		128	0	128	1		128	1	128	1		128	2	128	0
	129	7	129	2		129	7	129	5		129	0	129	0		129	0	129	1		129	1	129	0		129	1	129	0
	130	8	130	2		130	5	130	6		130	0	130	0		130	2	130	1		130	1	130	0		130	1	130	0
	131	6	131	2		131	8	131	6		131	2	131	2		131	1	131	1		131	2	131	0		131	0	131	0
	132	7	132	2		132	5	132	5		132	0	132	0		132	0	132	2		132	3	132	0		132	2	132	0
	133	9	133	2		133	6	133	5		133	0	133	2		133	1	133	2		133	2	133	0		133	1	133	0
	134	8	134	2		134	5	134	6		134	0	134	2		134	2	134	2		134	0	134	0		134	0	134	0
	135	5	135	2		135	6	135	5		135	0	135	1		135	1	135	2		135	2	135	0		135	1	135	0
	136	8	136	2		136	5	136	5		136	0	136	1		136	2	136	0		136	2	136	0		136	2	136	0
	137	7	137	2		137	8	137	7		137	0	137	1		137	1	137	2		137	1	137	0		137	2	137	0
	138	7	138	2		138	5	138	5		138	2	138	2		138	2	138	2		138	0	138	1		138	1	138	0
	139	7	139	2		139	5	139	6		139	0	139	0		139	0	139	0		139	1	139	2		139	2	139	0
	140	4	140	2		140	7	140	6		140	0	140	0		140	3	140	1		140	1	140	1		140	1	140	0
	141	5	141	2		141	6	141	7		141	0	141	0		141	1	141	1		141	0	141	2		141	0	141	1
	142	6	142	2		142	5	142	6		142	1	142	1		142	2	142	2		142	2	142	2		142	2	142	0
	143	7	143	2		143	7	143	5		143	1	143	2		143	0	143	1		143	1	143	2		143	2	143	1
	144	8	144	2		144	8	144	6		144	2	144	2		144	0	144	1		144	2	144	0		144	2	144	0
	145	7	145	2		145	5	145	7		145	1	145	3		145	0	145	0		145	2	145	1		145	2	145	0
	146	4	146	2		146	6	146	9		146	0	146	1		146	1	146	2		146	2	146	0		146	1	146	0
	147	4	147	2		147	6	147	5		147	0	147	2		147	2	147	2		147	1	147	1		147	2	147	0
	148	6	148	3		148	8	148	6		148	0	148	1		148	0	148	1		148	0	148	1		148	2	148	0
	149	4	149	2		149	5	149	5		149	1	149	1		149	0	149	0		149	2	149	0		149	2	149	0
	150	7	150	2		150	6	150	8		150	1	150	1		150	1	150	1		150	2	150	1		150	1	150	1
	151	9	151	2		151	6	151	6		151	0	151	1		151	1	151	1		151	2	151	0		151	2	151	0
	152	8	152	2		152	6	152	7		152	0	152	1		152	0	152	1		152	2	152	0		152	1	152	0
	153	4	153	2		153	5	153	7		153	2	153	0		153	0	153	2		153	1	153	2		153	2	153	0
	154	5	154	2		154	7	154	7		154	1	154	2		154	1	154	0		154	2	154	0		154	1	154	0
	155	7	155	2		155	7	155	7		155	0	155	3		155	0	155	0		155	3	155	0		155	2	155	0
	156	5	156	2		156	6	156	9		156	2	156	0		156	1	156	2		156	3	156	0		156	2	156	0
	157	4	157	2		157	6	157	5		157	0	157	0		157	1	157	2		157	1	157	0		157	0	157	0
	158	6	158	2		158	5	158	5		158	1	158	2		158	2	158	0		158	2	158	0		158	2	158	0
	159	6	159	2		159	6	159	6		159	0	159	1		159	2	159	2		159	1	159	1		159	2	159	1
	160	6	160	2		160	6	160	7		160	0	160	2		160	2	160	2		160	2	160	1		160	1	160	0
	161	6	161	2		161	7	161	5		161	1	161	0		161	2	161	2		161	3	161	0		161	2	161	0
	162	6	162	2		162	6	162	6		162	0	162	1		162	2	162	1		162	0	162	0		162	1	162	0
	163	6	163	2		163	6	163	6		163	1	163	1		163	1	163	1		163	2	163	1		163	2	163	0
	164	6	164	2		164	5	164	5		164	2	164	0		164	0	164	2		164	1	164	0		164	1	164	0
	165	6	165	2		165	6	165	4		165	0	165	2		165	1	165	2		165	0	165	0		165	1	165	0
	166	5	166	2		166	6	166	6		166	0	166	3		166	0	166	2		166	0	166	1		166	2	166	0
	167	5	167	2		167	5	167	7		167	1	167	0		167	2	167	2		167	1	167	0		167	2	167	0
	168	5	168	2		168	6	168	6		168	1	168	0		168	0	168	2		168	0	168	0		168	1	168	0
	169	5	169	2		169	6	169	6		169	1	169	0		169	0	169	1		169	1	169	0		169	2	169	0
	170	5	170	2		170	6	170	6		170	0	170	1		170	2	170	2		170	0	170	0		170	1	170	0
	171	4	171	2		171	4	171	5		171	0	171	0		171	0	171	2		171	0	171	0		171	0	171	0
	172	4	172	2		172	5	172	7		172	0	172	3		172	1	172	1		172	2	172	0		172	2	172	0
	173	4	173	2		173	7	173	4		173	0	173	1		173	1	173	2		173	0	173	0		173	2	173	0
	174	8	174	2		174	5	174	6		174	0	174	0		174	2	174	2		174	2	174	0		174	2	174	0
	175	4	175	2		175	7	175	4		175	2	175	1		175	1	175	2		175	0	175	0		175	0	175	0
	176	5	176	2		176	6	176	5		176	1	176	2		176	1	176	2		176	2	176	0		176	2	176	0
	177	7	177	2		177	5	177	4		177	1	177	1		177	2	177	2		177	0	177	0		177	0	177	0
	178	6	178	2		178	5	178	5		178	1	178	2		178	1	178	1		178	1	178	0		178	2	178	0
	179	4	179	2		179	7	179	5		179	2	179	2		179	2	179	2		179	1	179	0		179	1	179	0
	180	7	180	2		180	6	180	5		180	1	180	2		180	1	180	2		180	1	180	0		180	2	180	0
	181	6	181	2		181	6	181	5		181	1	181	1		181	0	181	2		181	2	181	0		181	2	181	0
	182	5	182	2		182	5	182	6		182	0	182	3		182	1	182	2		182	1	182	0		182	2	182	0
	183	7	183	2		183	7	183	5		183	2	183	2		183	1	183	1		183	1	183	0		183	2	183	0
	184	8	184	2		184	5	184	6		184	2	184	1		184	1	184	1		184	2	184	0		184	2	184	0
	185	5	185	2		185	7	185	7		185	1	185	0		185	0	185	2		185	1	185	0		185	2	185	0
	186	8	186	2		186	7	186	7		186	0	186	1		186	1	186	2		186	1	186	0		186	2	186	0
	187	6	187	2		187	6	187	5		187	0	187	3		187	1	187	2		187	3	187	0		187	2	187	0
	188	7	188	2		188	7	188	5		188	1	188	2		188	0	188	2		188	1	188	0		188	2	188	0
	189	9	189	2		189	5	189	5		189	0	189	2		189	1	189	2		189	3	189	1		189	2	189	0
	190	3	190	2		190	10	190	5		190	0	190	1		190	0	190	2		190	0	190	0		190	2	190	0
	191	6	191	2		191	5	191	6		191	0	191	0		191	2	191	1		191	2	191	0		191	1	191	0
	192	6	192	2		192	5	192	5		192	0	192	0		192	1	192	2		192	2	192	0		192	2	192	0
	193	6	193	2		193	5	193	6		193	1	193	2		193	0	193	2		193	3	193	0		193	2	193	0
	194	6	194	2		194	7	194	5		194	2	194	2		194	0	194	2		194	1	194	0		194	1	194	0
	195	4	195	2		195	6	195	6		195	1	195	1		195	1	195	2		195	2	195	0		195	1	195	0
	196	3	196	2		196	4	196	6		196	0	196	2		196	0	196	1		196	1	196	0		196	2	196	0
	197	3	197	2		197	5	197	5		197	0	197	2		197	0	197	1		197	1	197	0		197	1	197	0
	198	4	198	2		198	7	198	5		198	1	198	2		198	1	198	2		198	1	198	1		198	1	198	0
	199	5	199	2		199	5	199	4		199	0	199	2		199	0	199	2		199	0	199	0		199	2	199	0
	200	5	200	2		200	6	200	4		200	1	200	3		200	1	200	2		200	1	200	1		200	2	200	0
	201	4	201	2		201	6	201	6		201	0	201	0		201	1	201	2		201	2	201	0		201	1	201	0
	202	4	202	2		202	8	202	5		202	1	202	3		202	0	202	0		202	0	202	0		202	1	202	0
	203	5	203	1		203	5	203	4		203	1	203	2		203	2	203	2		203	2	203	0		203	2	203	0
	204	6	204	2		204	6	204	7		204	0	204	2		204	1	204	1		204	0	204	0		204	0	204	0
	205	4	205	1		205	6	205	4		205	0	205	1		205	0	205	2		205	1	205	0		205	2	205	0
	206	4	206	2		206	6	206	4		206	1	206	1		206	1	206	2		206	1	206	0		206	2	206	0
	207	4	207	2		207	5	207	4		207	2	207	2		207	0	207	2		207	2	207	0		207	2	207	0
	208	4	208	2		208	4	208	4		208	1	208	3		208	1	208	1		208	0	208	0		208	2	208	0
	209	5	209	2		209	6	209	5		209	1	209	2		209	0	209	1		209	1	209	1		209	1	209	0
	210	5	210	2		210	5	210	7		210	2	210	3		210	1	210	1		210	1	210	0		210	1	210	0
	211	7	211	2		211	6	211	4		211	1	211	1		211	1	211	2		211	3	211	0		211	2	211	0
	212	5	212	2		212	7	212	4		212	0	212	1		212	2	212	2		212	0	212	0		212	2	212	0
	213	4	213	2		213	5	213	5		213	1	213	3		213	2	213	2		213	2	213	1		213	1	213	0
	214	5	214	2		214	5	214	5		214	0	214	1		214	1	214	2		214	0	214	0		214	1	214	0
	215	5	215	2		215	7	215	5		215	1	215	1		215	0	215	1		215	1	215	1		215	1	215	0
	216	4	216	1		216	7	216	5		216	2	216	2		216	1	216	1		216	0	216	1		216	2	216	0
	217	4	217	2		217	6	217	5		217	1	217	3		217	1	217	2		217	0	217	1		217	1	217	0
	218	5	218	2		218	6	218	6		218	1	218	0		218	1	218	1		218	2	218	1		218	2	218	0
	219	6	219	2		219	5	219	4		219	0	219	1		219	2	219	2		219	2	219	0		219	2	219	0
	220	5	220	2		220	8	220	4		220	1	220	2		220	1	220	1		220	1	220	1		220	2	220	0
	221	7	221	2		221	6	221	4		221	1	221	0		221	1	221	1		221	1	221	2		221	2	221	0
	222	3	222	2		222	6	222	4		222	1	222	1		222	0	222	2		222	1	222	1		222	2	222	0
	223	5	223	1		223	6	223	6		223	0	223	3		223	0	223	2		223	1	223	0		223	2	223	0
	224	6	224	2		224	6	224	4		224	1	224	1		224	2	224	2		224	1	224	1		224	1	224	0
	225	6	225	2		225	7	225	5		225	2	225	1		225	0	225	2		225	1	225	0		225	2	225	0
	226	6	226	2		226	6	226	3		226	1	226	2		226	1	226	2		226	3	226	1		226	0	226	0
	227	5	227	2		227	5	227	4		227	2	227	2		227	1	227	2		227	2	227	1		227	2	227	0
	228	5	228	2		228	6	228	4		228	0	228	0		228	0	228	2		228	0	228	1		228	0	228	0
	229	5	229	2		229	5	229	5		229	1	229	1		229	2	229	2		229	1	229	1		229	2	229	1
	230	6	230	2		230	6	230	4		230	1	230	2		230	1	230	1		230	1	230	1		230	1	230	1
	231	7	231	2		231	6	231	4		231	0	231	0		231	3	231	1		231	0	231	1		231	1	231	0
	232	5	232	2		232	6	232	6		232	1	232	4		232	0	232	2		232	1	232	0		232	1	232	0
	233	6	233	2		233	5	233	6		233	1	233	1		233	0	233	2		233	3	233	1		233	2	233	0
	234	5	234	2		234	5	234	5		234	1	234	1		234	3	234	2		234	0	234	1		234	1	234	0
	235	6	235	2		235	6	235	4		235	0	235	0		235	1	235	2		235	1	235	0		235	2	235	0
	236	5	236	2		236	5	236	5		236	2	236	0		236	2	236	2		236	1	236	1		236	2	236	0
	237	3	237	2		237	6	237	5		237	1	237	0		237	1	237	2		237	0	237	0		237	2	237	0
	238	7	238	1		238	5	238	3		238	2	238	0		238	0	238	2		238	1	238	0		238	1	238	0
	239	5	239	2		239	6	239	5		239	0	239	0		239	1	239	1		239	1	239	1		239	3	239	0
	240	4	240	1		240	7	240	4		240	1	240	0		240	2	240	1		240	1	240	0		240	2	240	0
	241	6	241	2		241	7	241	4		241	1	241	0		241	2	241	2		241	1	241	2		241	0	241	0
	242	6	242	1		242	6	242	5		242	2	242	1		242	0	242	2		242	1	242	1		242	1	242	0
	243	6	243	2		243	7	243	4		243	0	243	0		243	4	243	2		243	1	243	0		243	2	243	0
	244	5	244	2		244	6	244	4		244	0	244	2		244	2	244	1		244	2	244	2		244	2	244	0
	245	5	245	1		245	7	245	5		245	1	245	0		245	1	245	0		245	1	245	0		245	2	245	0
	246	8	246	2		246	6	246	4		246	0	246	0		246	1	246	2		246	1	246	0		246	1	246	0
	247	5	247	2		247	6	247	5		247	1	247	1		247	3	247	2		247	0	247	0		247	2	247	0
	248	6	248	1		248	6	248	4		248	2	248	1		248	1	248	1		248	0	248	1		248	1	248	0
	249	6	249	2		249	4	249	4		249	2	249	0		249	1	249	2		249	1	249	0		249	1	249	0
	250	4	250	2		250	5	250	4		250	1	250	1		250	1	250	2		250	0	250	1		250	2	250	0
	251	4	251	2		251	6	251	4		251	1	251	0		251	2	251	1		251	0	251	1		251	2	251	0
	252	5	252	2		252	5	252	4		252	1	252	1		252	1	252	1		252	0	252	1		252	2	252	0
	253	6	253	2		253	6	253	4		253	0	253	0		253	1	253	2		253	1	253	0		253	2	253	0
	254	5	254	2		254	7	254	4		254	0	254	1		254	1	254	2		254	2	254	1		254	2	254	0
	255	5	255	2		255	7	255	5		255	0	255	0		255	2	255	0		255	2	255	1		255	1	255	0
	256	8	256	3		256	8	256	3		256	1	256	1		256	2	256	2		256	2	256	0		256	1	256	0
	257	6	257	2		257	6	257	3		257	0	257	0		257	0	257	2		257	2	257	0		257	2	257	0
	258	5	258	2		258	6	258	4		258	0	258	1		258	1	258	2		258	3	258	0		258	2	258	0
	259	4	259	2		259	5	259	4		259	0	259	0		259	0	259	2		259	2	259	0		259	2	259	0
	260	6	260	2		260	6	260	4		260	0	260	0		260	2	260	2		260	2	260	0		260	1	260	0
	261	4	261	2		261	5	261	4		261	0	261	1		261	2	261	2		261	2	261	0		261	2	261	0
	262	5	262	2		262	8	262	3		262	1	262	0		262	1	262	1		262	2	262	0		262	3	262	0
	263	7	263	2		263	5	263	4		263	0	263	1		263	2	263	0		263	1	263	2		263	1	263	0
	264	5	264	2		264	8	264	4		264	1	264	1		264	2	264	2		264	2	264	0		264	3	264	0
	265	5	265	2		265	6	265	4		265	0	265	0		265	1	265	1		265	2	265	1		265	2	265	0
	266	5	266	2		266	5	266	4		266	0	266	0		266	2	266	2		266	1	266	0		266	0	266	0
	267	8	267	2		267	6	267	3		267	0	267	0		267	1	267	2		267	2	267	1		267	1	267	0
	268	6	268	3		268	8	268	5		268	1	268	1		268	2	268	2		268	2	268	0		268	2	268	0
	269	8	269	2		269	5	269	4		269	1	269	0		269	1	269	2		269	1	269	1		269	2	269	0
	270	7	270	2		270	5	270	5		270	1	270	0		270	1	270	0		270	2	270	1		270	2	270	0
	271	5	271	1		271	4	271	5		271	1	271	1		271	2	271	0		271	2	271	0		271	2	271	0
	272	5	272	2		272	7	272	5		272	0	272	1		272	1	272	0		272	0	272	1		272	2	272	0
	273	6	273	2		273	6	273	3		273	0	273	0		273	0	273	2		273	0	273	1		273	2	273	0
	274	5	274	1		274	5	274	4		274	1	274	0		274	1	274	0		274	1	274	0		274	2	274	0
	275	5	275	2		275	6	275	4		275	1	275	0		275	1	275	2		275	1	275	1		275	1	275	0
	276	4	276	1		276	5	276	4		276	1	276	2		276	1	276	2		276	2	276	1		276	3	276	0
	277	6	277	1		277	7	277	4		277	1	277	0		277	0	277	2		277	0	277	0		277	1	277	0
	278	6	278	2		278	6	278	3		278	0	278	2		278	0	278	2		278	1	278	0		278	3	278	0
	279	6	279	1		279	8	279	5		279	2	279	0		279	0	279	2		279	1	279	0		279	1	279	0
	280	5	280	1		280	5	280	4		280	0	280	0		280	1	280	1		280	0	280	0		280	0	280	0
	281	4	281	2		281	6	281	3		281	2	281	0		281	1	281	2		281	1	281	1		281	1	281	0
	282	4	282	2		282	5	282	5		282	1	282	1		282	1	282	1		282	2	282	0		282	1	282	0
	283	5	283	2		283	5	283	5		283	1	283	0		283	1	283	1		283	2	283	1		283	1	283	0
	284	7	284	2		284	7	284	4		284	2	284	0		284	0	284	2		284	2	284	1		284	3	284	0
	285	6	285	2		285	7	285	4		285	2	285	1		285	1	285	1		285	2	285	1		285	2	285	0
	286	5	286	2		286	6	286	4		286	0	286	0		286	2	286	2		286	2	286	2		286	2	286	0
	287	6	287	2		287	6	287	4		287	1	287	0		287	2	287	1		287	0	287	1		287	1	287	0
	288	6	288	2		288	6	288	4		288	1	288	0		288	2	288	1		288	0	288	0		288	0	288	0
	289	5	289	2		289	5	289	4		289	0	289	0		289	1	289	1		289	0	289	0		289	0	289	0
	290	6	290	1		290	5	290	5		290	0	290	0		290	2	290	2		290	1	290	1		290	0	290	0
	291	7	291	1		291	6	291	5		291	1	291	1		291	2	291	2		291	0	291	1		291	0	291	0
	292	5	292	2		292	7	292	5		292	0	292	0		292	2	292	2		292	1	292	1		292	1	292	0
	293	4	293	2		293	6	293	3		293	1	293	0		293	1	293	2		293	1	293	1		293	0	293	0
	294	5	294	2		294	7	294	3		294	0	294	0		294	1	294	2		294	0	294	0		294	1	294	0
	295	7	295	2		295	5	295	4		295	0	295	0		295	2	295	1		295	1	295	1		295	1	295	0
	296	4	296	2		296	5	296	4		296	0	296	0		296	2	296	2		296	1	296	0		296	0	296	0
	297	6	297	2		297	7	297	4		297	1	297	0		297	2	297	2		297	2	297	0		297	1	297	0
	298	7	298	2		298	7	298	4		298	1	298	0		298	0	298	2		298	0	298	0		298	0	298	0
	299	5	299	2		299	6	299	3		299	0	299	1		299	1	299	2		299	1	299	1		299	0	299	0
	300	7	300	2		300	3	300	4		300	0	300	0		300	0	300	2		300	3	300	0		300	1	300	0
	301	5	301	2		301	7	301	4		301	2	301	0		301	0	301	2		301	1	301	0		301	0	301	0
	302	7	302	2		302	7	302	3		302	0	302	1		302	1	302	1		302	3	302	0		302	1	302	0
	303	4	303	1		303	7	303	5		303	0	303	0		303	0	303	1		303	1	303	0		303	0	303	0
	304	7	304	1		304	7	304	3		304	0	304	0		304	0	304	1		304	1	304	0		304	1	304	0
	305	5	305	1		305	5	305	3		305	0	305	0		305	1	305	1		305	1	305	0		305	0	305	0
	306	6	306	2		306	6	306	6		306	1	306	1		306	0	306	2		306	1	306	0		306	1	306	0
	307	6	307	2		307	6	307	4		307	2	307	1		307	0	307	2		307	1	307	0		307	1	307	0
	308	5	308	1		308	6	308	4		308	0	308	0		308	1	308	2		308	2	308	1		308	1	308	0
	309	7	309	2		309	6	309	3		309	0	309	0		309	2	309	2		309	2	309	1		309	1	309	0
	310	6	310	1		310	6	310	4		310	1	310	1		310	2	310	2		310	2	310	1		310	2	310	0
	311	5	311	1		311	5	311	4		311	2	311	0		311	0	311	1		311	1	311	1		311	1	311	0
	312	5	312	2		312	6	312	3		312	1	312	0		312	3	312	2		312	2	312	0		312	1	312	0
	313	7	313	2		313	6	313	3		313	1	313	1		313	0	313	2		313	1	313	1		313	1	313	0
	314	5	314	2		314	6	314	3		314	1	314	0		314	0	314	2		314	1	314	1		314	1	314	0
	315	6	315	3		315	8	315	4		315	1	315	1		315	1	315	2		315	2	315	1		315	1	315	0
	316	6	316	2		316	7	316	5		316	0	316	0		316	0	316	2		316	1	316	1		316	0	316	0
	317	5	317	2		317	6	317	4		317	0	317	0		317	2	317	1		317	1	317	0		317	0	317	0
	318	5	318	1		318	6	318	4		318	1	318	0		318	2	318	2		318	1	318	0		318	1	318	0
	319	7	319	2		319	7	319	4		319	0	319	0		319	2	319	2		319	2	319	0		319	1	319	0
	320	7	320	1		320	6	320	4		320	0	320	0		320	0	320	1		320	2	320	0		320	0	320	0
	321	4	321	2		321	5	321	4		321	0	321	0		321	1	321	1		321	2	321	0		321	2	321	0
	322	4	322	1		322	6	322	3		322	1	322	1		322	1	322	1		322	2	322	0		322	2	322	0
	323	4	323	2		323	7	323	4		323	3	323	0		323	1	323	2		323	2	323	0		323	1	323	0
	324	3	324	2		324	8	324	5		324	0	324	1		324	1	324	2		324	1	324	0		324	0	324	0
	325	3	325	2		325	6	325	4		325	1	325	0		325	2	325	1		325	3	325	1		325	1	325	0
	326	3	326	2		326	5	326	3		326	1	326	0		326	1	326	2		326	2	326	1		326	1	326	0
	327	7	327	2		327	5	327	3		327	0	327	0		327	0	327	2		327	2	327	1		327	0	327	0
	328	6	328	2		328	7	328	4		328	1	328	0		328	0	328	2		328	2	328	1		328	0	328	0
	329	6	329	1		329	7	329	4		329	0	329	1		329	0	329	2		329	1	329	1		329	0	329	0
	330	6	330	2		330	5	330	3		330	0	330	1		330	0	330	2		330	1	330	1		330	1	330	0
	331	6	331	2		331	6	331	5		331	1	331	0		331	0	331	2		331	2	331	1		331	1	331	0
	332	7	332	1		332	6	332	4		332	1	332	0		332	0	332	3		332	1	332	1		332	0	332	0
	333	6	333	2		333	6	333	3		333	0	333	1		333	0	333	2		333	3	333	2		333	0	333	0
	334	8	334	2		334	5	334	4		334	1	334	1		334	0	334	2		334	2	334	0		334	1	334	0
	335	6	335	2		335	7	335	3		335	0	335	0		335	0	335	2		335	0	335	1		335	1	335	0
	336	6	336	2		336	6	336	4		336	1	336	0		336	1	336	2		336	2	336	0		336	0	336	0
	337	6	337	2		337	5	337	4		337	0	337	0		337	0	337	2		337	2	337	1		337	0	337	0
	338	7	338	2		338	7	338	4		338	1	338	0		338	1	338	2		338	3	338	1		338	0	338	0
	339	7	339	2		339	6	339	3		339	0	339	0		339	1	339	1		339	2	339	1		339	0	339	0
	340	6	340	2		340	7	340	4		340	0	340	1		340	0	340	2		340	2	340	0		340	0	340	0
	341	6	341	2		341	7	341	4		341	0	341	2		341	1	341	2		341	0	341	1		341	0	341	0
	342	7	342	1		342	6	342	3		342	1	342	0		342	0	342	2		342	1	342	0		342	0	342	0
	343	6	343	2		343	6	343	3		343	0	343	0		343	1	343	2		343	2	343	0		343	0	343	0
	344	6	344	2		344	6	344	5		344	1	344	0		344	0	344	0		344	1	344	0		344	1	344	0
	345	7	345	2		345	5	345	4		345	2	345	0		345	0	345	0		345	1	345	0		345	0	345	0
	346	7	346	2		346	9	346	5		346	2	346	0		346	0	346	2		346	1	346	0		346	0	346	0
	347	6	347	1		347	6	347	5		347	2	347	0		347	0	347	1		347	2	347	0		347	1	347	0
	348	7	348	2		348	6	348	3		348	2	348	0		348	0	348	1		348	2	348	0		348	0	348	0
	349	6	349	2		349	6	349	3		349	1	349	0		349	0	349	0		349	3	349	0		349	0	349	0
	350	6	350	1		350	6	350	3		350	0	350	2		350	0	350	2		350	1	350	1		350	0	350	0
	351	6	351	2		351	8	351	4		351	2	351	0		351	0	351	2		351	1	351	0		351	0	351	0
	352	6	352	2		352	5	352	4		352	0	352	0		352	1	352	2		352	3	352	2		352	1	352	1
	353	7	353	1		353	6	353	3		353	1	353	1		353	0	353	2		353	2	353	0		353	0	353	0
	354	8	354	2		354	7	354	4		354	1	354	1		354	0	354	2		354	1	354	0		354	1	354	0
	355	8	355	2		355	6	355	5		355	0	355	0		355	3	355	1		355	1	355	1		355	0	355	0
	356	7	356	1		356	6	356	5		356	0	356	0		356	0	356	2		356	0	356	1		356	0	356	0
	357	7	357	1		357	8	357	4		357	0	357	0		357	0	357	2		357	0	357	0		357	0	357	0
	358	6	358	1		358	7	358	4		358	0	358	1		358	1	358	1		358	0	358	0		358	0	358	0
	359	6	359	2		359	6	359	4		359	1	359	0		359	0	359	0		359	2	359	1		359	1	359	0
	360	6	360	2		360	6	360	5		360	1	360	0		360	0	360	1		360	0	360	1		360	1	360	0
	361	6	361	1		361	5	361	4		361	1	361	0		361	1	361	2		361	3	361	0		361	0	361	0
	362	7	362	1		362	7	362	4		362	1	362	0		362	0	362	1		362	1	362	0		362	0	362	0
	363	6	363	1		363	5	363	5		363	1	363	0		363	0	363	1		363	2	363	0		363	1	363	0
	364	7	364	2		364	6	364	5		364	1	364	0		364	0	364	2		364	2	364	1		364	0	364	0
	365	6	365	1		365	7	365	3		365	0	365	0		365	0	365	1		365	2	365	1		365	0	365	0
	366	8	366	1		366	5	366	4		366	0	366	0		366	0	366	2		366	1	366	0		366	1	366	0
	367	7	367	2		367	8	367	4		367	1	367	0		367	0	367	1		367	3	367	0		367	0	367	0
	368	7	368	2		368	6	368	4		368	0	368	0		368	0	368	2		368	2	368	1		368	0	368	0
	369	6	369	2		369	6	369	4		369	1	369	0		369	0	369	1		369	1	369	0		369	0	369	0
	370	8	370	1		370	6	370	5		370	0	370	0		370	0	370	2		370	1	370	0		370	0	370	0
	371	7	371	1		371	6	371	3		371	1	371	0		371	0	371	2		371	3	371	0		371	1	371	0
	372	7	372	2		372	6	372	4		372	1	372	1		372	0	372	2		372	1	372	2		372	0	372	0
	373	6	373	1		373	5	373	4		373	1	373	1		373	0	373	1		373	3	373	1		373	2	373	0
	374	7	374	2		374	6	374	3		374	0	374	0		374	0	374	2		374	2	374	1		374	1	374	0
	375	7	375	2		375	5	375	4		375	0	375	0		375	0	375	2		375	1	375	1		375	0	375	0
	376	7	376	2		376	6	376	5		376	0	376	0		376	0	376	0		376	2	376	0		376	1	376	0
	377	7	377	2		377	6	377	4		377	2	377	1		377	1	377	1		377	3	377	1		377	0	377	0
	378	6	378	2		378	6	378	5		378	1	378	0		378	0	378	1		378	1	378	1		378	0	378	0
	379	7	379	2		379	5	379	3		379	0	379	0		379	0	379	1		379	3	379	0		379	0	379	0
	380	6	380	3		380	5	380	3		380	0	380	1		380	0	380	2		380	3	380	0		380	0	380	0
	381	6	381	2		381	7	381	5		381	1	381	0		381	0	381	2		381	0	381	0		381	0	381	0
	382	6	382	2		382	5	382	4		382	1	382	0		382	0	382	2		382	2	382	1		382	0	382	0
	383	7	383	2		383	5	383	5		383	2	383	0		383	1	383	1		383	2	383	0		383	0	383	0
	384	7	384	2		384	5	384	3		384	0	384	0		384	0	384	1		384	3	384	0		384	1	384	0
	385	7	385	2		385	5	385	3		385	0	385	1		385	0	385	1		385	2	385	0		385	1	385	0
	386	6	386	2		386	7	386	5		386	1	386	0		386	0	386	2		386	1	386	0		386	0	386	0
	387	6	387	2		387	5	387	4		387	2	387	1		387	0	387	1		387	2	387	0		387	1	387	0
	388	6	388	2		388	5	388	4		388	0	388	0		388	0	388	1		388	3	388	0		388	0	388	0
	389	6	389	2		389	4	389	3		389	0	389	0		389	0	389	2		389	1	389	0		389	0	389	0
	390	7	390	2		390	6	390	4		390	2	390	0		390	0	390	2		390	1	390	0		390	1	390	0
	391	6	391	2		391	4	391	4		391	0	391	1		391	0	391	2		391	2	391	0		391	0	391	0
	392	6	392	2		392	7	392	3		392	0	392	0		392	0	392	1		392	0	392	1		392	0	392	0
	393	6	393	1		393	5	393	4		393	0	393	0		393	0	393	1		393	2	393	0		393	0	393	0
	394	5	394	2		394	5	394	5		394	1	394	0		394	0	394	2		394	2	394	0		394	1	394	0
	395	7	395	2		395	5	395	4		395	2	395	0		395	0	395	2		395	2	395	0		395	0	395	0
	396	5	396	2		396	4	396	4		396	2	396	0		396	0	396	3		396	1	396	1		396	1	396	0
	397	6	397	2		397	7	397	3		397	1	397	0		397	0	397	1		397	1	397	1		397	0	397	0
	398	7	398	2		398	7	398	4		398	0	398	0		398	0	398	1		398	2	398	0		398	0	398	0
	399	7	399	1		399	6	399	5		399	0	399	0		399	0	399	1		399	2	399	1		399	0	399	0
	400	8	400	2		400	8	400	4		400	1	400	0		400	0	400	1		400	1	400	1		400	0	400	0
	401	7	401	2		401	6	401	5		401	2	401	1		401	0	401	2		401	1	401	2		401	0	401	0
	402	7	402	2		402	7	402	4		402	0	402	1		402	0	402	2		402	2	402	0		402	0	402	0
	403	6	403	2		403	5	403	3		403	1	403	0		403	0	403	2		403	2	403	1		403	0	403	0
	404	6	404	2		404	7	404	4		404	0	404	1		404	1	404	2		404	2	404	0		404	0	404	0
	405	7	405	2		405	6	405	5		405	0	405	1		405	1	405	2		405	1	405	0		405	0	405	0
	406	5	406	2		406	7	406	6		406	1	406	0		406	0	406	2		406	1	406	1		406	0	406	0
	407	7	407	2		407	5	407	5		407	0	407	0		407	0	407	2		407	3	407	0		407	2	407	0
	408	6	408	2		408	7	408	5		408	2	408	1		408	0	408	2		408	1	408	0		408	1	408	0
	409	7	409	2		409	6	409	6		409	1	409	0		409	0	409	2		409	2	409	0		409	0	409	0
	410	7	410	2		410	7	410	4		410	0	410	0		410	0	410	1		410	2	410	0		410	0	410	0
	411	6	411	2		411	6	411	5		411	1	411	1		411	0	411	3		411	2	411	0		411	1	411	0
	412	6	412	2		412	6	412	5		412	2	412	0		412	1	412	2		412	3	412	0		412	0	412	0
	413	6	413	2		413	6	413	5		413	0	413	1		413	1	413	2		413	2	413	1		413	0	413	0
	414	7	414	1		414	6	414	5		414	1	414	0		414	1	414	1		414	3	414	1		414	0	414	0
	415	6	415	1		415	8	415	7		415	0	415	1		415	1	415	0		415	3	415	0		415	1	415	0
	416	5	416	2		416	5	416	3		416	1	416	0		416	0	416	1		416	0	416	1		416	1	416	0
	417	6	417	1		417	4	417	4		417	1	417	0		417	1	417	1		417	2	417	0		417	1	417	0
	418	6	418	1		418	5	418	4		418	0	418	0		418	0	418	2		418	1	418	0		418	1	418	0
	419	6	419	2		419	5	419	5		419	0	419	0		419	1	419	2		419	1	419	0		419	0	419	0
	420	6	420	2		420	5	420	4		420	1	420	1		420	0	420	1		420	1	420	1		420	0	420	0
	421	6	421	2		421	8	421	5		421	0	421	0		421	1	421	2		421	3	421	0		421	0	421	0
	422	5	422	2		422	6	422	4		422	2	422	0		422	0	422	2		422	1	422	0		422	1	422	0
	423	4	423	1		423	5	423	4		423	1	423	0		423	0	423	2		423	2	423	1		423	1	423	1
	424	6	424	2		424	6	424	5		424	1	424	0		424	0	424	2		424	1	424	1		424	0	424	0
	425	7	425	1		425	6	425	4		425	0	425	0		425	0	425	2		425	3	425	1		425	0	425	0
	426	6	426	1		426	7	426	5		426	1	426	0		426	0	426	2		426	2	426	0		426	1	426	0
	427	7	427	1		427	5	427	4		427	1	427	2		427	0	427	2		427	2	427	1		427	0	427	0
	428	6	428	1		428	6	428	5		428	1	428	1		428	0	428	2		428	3	428	1		428	1	428	0
	429	6	429	2		429	5	429	5		429	0	429	0		429	0	429	0		429	0	429	0		429	2	429	0
	430	8	430	1		430	6	430	5		430	0	430	1		430	0	430	0		430	1	430	1		430	0	430	0
	431	7	431	1		431	6	431	4		431	0	431	1		431	0	431	1		431	2	431	0		431	1	431	0
	432	7	432	1		432	5	432	4		432	1	432	1		432	0	432	2		432	2	432	1		432	1	432	0
	433	6	433	2		433	7	433	4		433	1	433	0		433	0	433	1		433	2	433	0		433	0	433	0
	434	6	434	2		434	6	434	3		434	1	434	0		434	0	434	2		434	0	434	1		434	0	434	0
	435	7	435	2		435	7	435	4		435	0	435	0		435	0	435	1		435	2	435	1		435	0	435	0
	436	6	436	1		436	7	436	5		436	1	436	0		436	0	436	1		436	2	436	1		436	0	436	0
	437	6	437	1		437	6	437	4		437	0	437	0		437	0	437	0		437	3	437	1		437	1	437	0
	438	9	438	2		438	6	438	4		438	2	438	0		438	0	438	1		438	3	438	1		438	0	438	0
	439	6	439	1		439	4	439	5		439	0	439	0		439	0	439	1		439	2	439	1		439	0	439	0
	440	6	440	1		440	6	440	5		440	1	440	0		440	0	440	2		440	1	440	0		440	1	440	0
	441	7	441	2		441	6	441	4		441	1	441	0		441	0	441	2		441	1	441	1		441	1	441	0
	442	6	442	2		442	5	442	4		442	2	442	0		442	0	442	2		442	0	442	0		442	0	442	0
	443	7	443	2		443	6	443	4		443	2	443	0		443	0	443	2		443	2	443	0		443	1	443	0
	444	6	444	1		444	7	444	4		444	0	444	0		444	0	444	2		444	2	444	1		444	0	444	0
	445	6	445	2		445	5	445	3		445	0	445	1		445	0	445	1		445	0	445	1		445	1	445	0
	446	7	446	2		446	9	446	4		446	1	446	1		446	1	446	2		446	3	446	1		446	1	446	0
	447	5	447	2		447	6	447	4		447	1	447	0		447	1	447	1		447	2	447	1		447	1	447	0
	448	5	448	2		448	7	448	5		448	2	448	1		448	0	448	2		448	3	448	1		448	1	448	0
	449	6	449	2		449	7	449	4		449	2	449	1		449	0	449	2		449	3	449	0		449	0	449	0
	450	7	450	2		450	6	450	5		450	2	450	1		450	0	450	1		450	1	450	0		450	0	450	0
	451	7	451	2		451	6	451	5		451	0	451	1		451	0	451	1		451	1	451	0		451	1	451	0
	452	8	452	2		452	4	452	4		452	0	452	1		452	0	452	0		452	2	452	0		452	2	452	0
	453	6	453	2		453	6	453	4		453	0	453	0		453	0	453	0		453	2	453	2		453	0	453	0
	454	7	454	2		454	5	454	3		454	1	454	0		454	0	454	0		454	2	454	2		454	1	454	1
	455	7	455	1		455	6	455	6		455	1	455	0		455	0	455	1		455	0	455	0		455	0	455	0
	456	7	456	2		456	6	456	4		456	0	456	1		456	0	456	1		456	3	456	2		456	1	456	1
	457	7	457	1		457	6	457	3		457	1	457	0		457	0	457	1		457	1	457	0		457	1	457	0
	458	6	458	2		458	6	458	5		458	0	458	0		458	0	458	1		458	1	458	0		458	0	458	0
	459	6	459	2		459	4	459	5		459	0	459	0		459	0	459	0		459	1	459	0		459	1	459	0
	460	8	460	2		460	5	460	3		460	0	460	3		460	0	460	1		460	2	460	2		460	1	460	1
	461	6	461	2		461	5	461	6		461	1	461	0		461	0	461	1		461	2	461	0		461	1	461	0
	462	7	462	2		462	5	462	4		462	2	462	2		462	0	462	1		462	0	462	0		462	0	462	0
	463	6	463	2		463	7	463	4		463	2	463	0		463	0	463	1		463	1	463	1		463	1	463	0
	464	7	464	2		464	6	464	4		464	1	464	0		464	0	464	1		464	0	464	0		464	0	464	0
	465	7	465	1		465	4	465	5		465	1	465	0		465	0	465	1		465	1	465	0		465	1	465	0
	466	6	466	2		466	7	466	5		466	2	466	0		466	0	466	1		466	2	466	0		466	1	466	0
	467	5	467	2		467	6	467	5		467	1	467	0		467	0	467	1		467	2	467	1		467	0	467	0
	468	6	468	3		468	5	468	3		468	0	468	0		468	0	468	2		468	3	468	0		468	1	468	0
	469	6	469	2		469	8	469	3		469	3	469	0		469	0	469	2		469	3	469	0		469	1	469	0
	470	7	470	1		470	6	470	5		470	0	470	0		470	0	470	2		470	0	470	2		470	0	470	0
	471	6	471	2		471	5	471	6		471	1	471	0		471	0	471	2		471	2	471	0		471	0	471	0
	472	6	472	1		472	6	472	4		472	0	472	1		472	0	472	2		472	1	472	0		472	1	472	0
	473	7	473	2		473	5	473	5		473	1	473	1		473	0	473	2		473	1	473	0		473	0	473	0
	474	7	474	1		474	4	474	4		474	1	474	1		474	0	474	1		474	1	474	1		474	1	474	0
	475	7	475	1		475	5	475	4		475	0	475	0		475	0	475	1		475	1	475	1		475	0	475	0
	476	7	476	2		476	6	476	3		476	0	476	0		476	0	476	2		476	2	476	0		476	0	476	0
	477	7	477	2		477	5	477	4		477	1	477	0		477	0	477	1		477	1	477	1		477	1	477	0
	478	7	478	2		478	6	478	3		478	0	478	0		478	0	478	2		478	1	478	0		478	0	478	0
	479	6	479	2		479	6	479	5		479	1	479	1		479	0	479	1		479	2	479	0		479	0	479	0
	480	7	480	2		480	7	480	5		480	0	480	2		480	0	480	2		480	1	480	0		480	0	480	0
	481	7	481	2		481	7	481	6		481	0	481	0		481	0	481	2		481	3	481	0		481	1	481	0
	482	6	482	2		482	8	482	5		482	0	482	0		482	0	482	0		482	1	482	1		482	0	482	0
	483	7	483	2		483	7	483	5		483	1	483	0		483	0	483	1		483	1	483	1		483	1	483	0
	484	7	484	1		484	5	484	6		484	1	484	0		484	0	484	1		484	2	484	0		484	1	484	0
	485	7	485	2		485	6	485	5		485	0	485	0		485	0	485	2		485	2	485	1		485	0	485	0
	486	6	486	2		486	7	486	5		486	1	486	0		486	0	486	2		486	1	486	1		486	2	486	0
	487	7	487	2		487	6	487	6		487	0	487	0		487	0	487	2		487	2	487	1		487	1	487	0
	488	6	488	1		488	5	488	6		488	1	488	0		488	0	488	1		488	1	488	1		488	0	488	0
	489	7	489	2		489	7	489	5		489	0	489	0		489	0	489	1		489	2	489	0		489	1	489	0
	490	7	490	1		490	6	490	4		490	1	490	0		490	0	490	1		490	1	490	1		490	0	490	0
	491	7	491	2		491	6	491	6		491	0	491	3		491	0	491	2		491	2	491	1		491	1	491	0
	492	7	492	2		492	6	492	5		492	2	492	0		492	0	492	2		492	1	492	0		492	1	492	0
	493	7	493	2		493	7	493	3		493	1	493	0		493	0	493	1		493	2	493	1		493	2	493	0
	494	7	494	2		494	7	494	5		494	0	494	1		494	0	494	0		494	0	494	0		494	0	494	0
	495	7	495	2		495	6	495	5		495	0	495	0		495	0	495	2		495	3	495	0		495	1	495	0
	496	6	496	2		496	4	496	5		496	1	496	0		496	0	496	1		496	2	496	0		496	0	496	0
	497	7	497	2		497	6	497	5		497	0	497	0		497	0	497	2		497	1	497	0		497	1	497	0
	498	6	498	2		498	7	498	4		498	0	498	1		498	0	498	2		498	2	498	0		498	0	498	0
	499	7	499	1		499	5	499	6		499	1	499	0		499	0	499	1		499	4	499	1		499	0	499	0
	500	7	500	1		500	5	500	4		500	2	500	0		500	0	500	0		500	0	500	0		500	1	500	0
	501	6	501	1		501	6	501	5		501	1	501	0		501	0	501	1		501	1	501	2		501	2	501	1
	502	7	502	2		502	4	502	5		502	1	502	2		502	0	502	1		502	2	502	1		502	2	502	0
	503	7	503	2		503	6	503	3		503	1	503	0		503	0	503	2		503	1	503	1		503	0	503	1
	504	6	504	2		504	8	504	5		504	1	504	1		504	0	504	2		504	1	504	0		504	0	504	0
	505	6	505	2		505	6	505	6		505	0	505	0		505	0	505	1		505	2	505	1		505	1	505	0
	506	7	506	2		506	6	506	6		506	0	506	1		506	0	506	1		506	2	506	1		506	0	506	0
	507	7	507	2		507	6	507	4		507	2	507	0		507	0	507	2		507	3	507	0		507	0	507	0
	508	7	508	2		508	5	508	6		508	1	508	1		508	0	508	1		508	2	508	1		508	0	508	0
	509	6	509	1		509	6	509	5		509	0	509	0		509	0	509	2		509	2	509	1		509	0	509	1
	510	8	510	1		510	6	510	5		510	0	510	0		510	0	510	1		510	3	510	1		510	1	510	0
	511	6	511	1		511	6	511	5		511	0	511	0		511	0	511	0		511	2	511	2		511	0	511	1
	512	6	512	2		512	5	512	4		512	1	512	0		512	0	512	2		512	2	512	1		512	0	512	0
	513	7	513	2		513	5	513	4		513	2	513	0		513	0	513	1		513	1	513	2		513	2	513	0
	514	7	514	2		514	5	514	4		514	0	514	0		514	0	514	2		514	1	514	1		514	1	514	0
	515	6	515	2		515	6	515	5		515	1	515	0		515	0	515	1		515	2	515	1		515	2	515	0
	516	6	516	1		516	5	516	4		516	1	516	1		516	0	516	1		516	2	516	0		516	1	516	0
	517	7	517	2		517	5	517	4		517	1	517	0		517	0	517	1		517	1	517	1		517	0	517	0
	518	7	518	1		518	6	518	4		518	0	518	0		518	0	518	1		518	2	518	1		518	0	518	0
	519	7	519	2		519	5	519	4		519	1	519	0		519	0	519	2		519	2	519	1		519	0	519	0
	520	7	520	1		520	7	520	4		520	0	520	0		520	0	520	1		520	1	520	1		520	0	520	0
	521	8	521	1		521	7	521	5		521	1	521	0		521	0	521	2		521	1	521	0		521	1	521	0
	522	8	522	1		522	4	522	5		522	1	522	0		522	0	522	0		522	2	522	0		522	1	522	0
	523	6	523	2		523	5	523	5		523	2	523	1		523	0	523	1		523	1	523	0		523	1	523	0
	524	8	524	1		524	9	524	5		524	1	524	0		524	0	524	0		524	3	524	0		524	1	524	0
	525	7	525	1		525	8	525	5		525	1	525	1		525	0	525	2		525	1	525	1		525	0	525	0
	526	7	526	2		526	7	526	5		526	0	526	1		526	0	526	1		526	2	526	0		526	1	526	0
	527	7	527	2		527	5	527	5		527	2	527	0		527	0	527	2		527	2	527	0		527	0	527	0
	528	6	528	1		528	6	528	4		528	0	528	0		528	0	528	1		528	1	528	1		528	1	528	0
	529	7	529	2		529	8	529	4		529	1	529	0		529	0	529	1		529	2	529	0		529	0	529	0
	530	7	530	2		530	6	530	4		530	1	530	0		530	0	530	2		530	3	530	1		530	1	530	0
	531	5	531	1		531	6	531	5		531	0	531	0		531	0	531	1		531	2	531	2		531	0	531	1
	532	7	532	1		532	5	532	5		532	0	532	0		532	0	532	1		532	2	532	1		532	1	532	0
	533	6	533	2		533	5	533	5		533	0	533	2		533	0	533	1		533	3	533	0		533	0	533	0
	534	7	534	1		534	5	534	4		534	1	534	0		534	0	534	0		534	2	534	1		534	0	534	0
	535	6	535	2		535	6	535	4		535	1	535	0		535	0	535	0		535	1	535	0		535	0	535	0
	536	7	536	2		536	6	536	5		536	0	536	0		536	0	536	0		536	1	536	2		536	0	536	0
	537	7	537	1		537	8	537	5		537	0	537	0		537	0	537	0		537	1	537	2		537	0	537	1
	538	6	538	1		538	6	538	5		538	2	538	0		538	0	538	0		538	2	538	2		538	0	538	0
	539	6	539	2		539	5	539	5		539	0	539	0		539	0	539	0		539	2	539	1		539	0	539	0
	540	7	540	3		540	6	540	6		540	1	540	1		540	0	540	1		540	1	540	1		540	0	540	0
	541	6	541	4		541	6	541	4		541	1	541	0		541	0	541	0		541	2	541	0		541	0	541	0
	542	7	542	2		542	6	542	4		542	0	542	0		542	0	542	2		542	2	542	1		542	1	542	0
	543	8	543	2		543	7	543	5		543	2	543	0		543	0	543	1		543	1	543	0		543	0	543	0
	544	7	544	2		544	5	544	7		544	0	544	0		544	0	544	1		544	1	544	1		544	1	544	0
[truncated: 89,575 more rows]

## Sheet: Figure 7
e Buried surface area (Å^2)		BUSA 1		BUSA 2		BUSA SB203580
[truncated: 91,328 more rows]

## Sheet: Supplementary Figure 3
(A) RMSF ligand	Atom# Compound 1	wrt_Protein	wrt_Ligand	Atom# Compound 2	wrt_Protein	wrt_Ligand	(B) RMSD ligand	frame#	1 Lig_wrt_Ligand	2 Lig_wrt_Ligand	(C) RMSF protein	1	Residue#	ResName	LigandContact	Backbone	2	Residue#	ResName	LigandContact	Backbone
[truncated: 10,022 more rows]

[truncated: 4 more sheets: Supplementary Figure 6, Supplementary Figure 9, Supplementary Figure 10, Supplementary Figure 32]
